# Supplementary material for: Mild SARS-CoV-2 infection results in long-lasting microbiota instability
Source: mBio. 2023 Jun 9;14(4):e00889-23. doi: 10.1128/mbio.00889-23 (PMC10470529; doi:10.1128/mbio.00889-23)
Supplement: TABLE S1 to S3 — Supplemental tables for patient metadata and sequencing results. [file mbio.00889-23-s0008.xlsx]

## Sheet: Table S1
	Table S1. CHIRP study participant demographic data.
	Subject ID	Case or Control	Household	Sex	Age	Long COVID	SYMPTOM1: COLD	SYMPTOM2: SMELL OR TASTE	SYMPTOM3: HEAD	SYMPTOM4: PAIN	SYMPTOM5: GI	SYMPTOM6: SOB	SYMPTOM7: SKIN
	CHIRP-4102	Case	1	Male	47	No	fever, temp > 100.4 F, runny nose or congestion; feeling tired or having low energy	trouble with smell or taste	headache	muscle aches	diarrhea or loose bowels	none	none
	CHIRP-4103	Case	1	Female	42	No	fever, temp > 100.4 F; sore throat	trouble with smell or taste	headache	none	none	shortness of breath	none
	CHIRP-4106	Case	2	Female	67	Yes	fever, temp > 100.4 F, chills, feeling unusually cold, cough	trouble with smell or taste	headache	muscle aches; chest pain	nausea, gas, or indigestion	shortness of breath	none
	CHIRP-4105	Control	2	Male	57	-	none	none	none	none	none	none	none
	CHIRP-4107	Case	3	Female	39	Yes	fever, temp > 100.4 F, chills, feeling unusually cold, cough; sore throat	smelling an odor that is not actually there	headache; dizziness; Trouble concentrating, trouble with your thinking, or trouble with your memory	muscle aches; numbness, tingling, or "pins and needles" in your arms and legs; stomach pain; chest pain; feeling your heart pound or race	diarrhea or loose bowels; ausea, gas, or indigestion	none	new spots or rash on your skin; trouble with vision
	CHIRP-4108	Control	3	Female	19	-	fever, temp > 100.4 F, chills, feeling unusually cold, cough	none	headache	muscle aches	nausea, gas, or indigestion; loss of appetite	none	none
	CHIRP-4109	Control	3	Male	32	-	none	none	none	none	none	none	none
	CHIRP-4112	Case	4	Female	59	Yes	chills, feeling unusually cold, cough	none	none	none	none	none	none
	CHIRP-4113	Control	4	Male	71	-	none	none	none	none	none	none	none
	CHIRP-4122	Case	5	Female	33	Yes	runny nose or congestion, fatigue	none	headache	none	none	none	none
	CHIRP-4123	Case	5	Male	34	Yes	cough, feeling tired or having low energy	none	none	none	none	none	none
	CHIRP-4100	Case	6	Female	29	Yes	fever, runny nose or congestion	trouble with taste	headache	pain in arms, legs or joints	loss of appetite	none	none
	CHIRP-4104	Case	7	Female	33	Yes	fever, runny nose or congestion	trouble with smell or taste	headache	muscle aches; chest pain	none	shortness of breath	none
	CHIRP-4110	Case	8	Male	59	NA	NA	NA	NA	NA	NA	NA	NA
	CHIRP-4111	Case	9	Female	49	No	sore throat, fatigue	trouble with smell or taste; smelling an odor that is not actually there	headache	none	none	none	none
	CHIRP-4114	Case	10	Female	46	Yes	fever, temp > 100.4 F, chills, feeling unusually cold, cough	trouble with smell or taste	headache; Trouble concentrating, trouble with your thinking, or trouble with your memory; Irritability, agitation or difficulty controlling your emotions; trouble sleeping	muscle aches	diarrhea or loose bowels, nausea, gas, or indigestion; vomiting	shortness of breath	new spots or rash on your skin
	CHIRP-4117	Case	11	Female	51	Yes	fever, temp > 100.4 F, runny nose or congestion, chills, feeling unusually cold; sore throat	trouble with smell or taste; smelling an odor that is not actually there	headache; Trouble concentrating, trouble with your thinking, or trouble with your memory	muscle aches	diarrhea or loose bowels	none	none
	CHIRP-4118	Case	12	Female	39	No	none	none	none	none	none	none	none
	*Subjects for whom multiple members of a household are enrolled are indicated with a number as described in Fig. S1B, and other subjects were assigned a sequential household number. Subject CHIRP-4110 did not participate in symptom reporting after study enrollment (NA - not applicable). Long COVID symptoms listed for Cases for any symptom 90 days after COVID not explained by a pre-existing condit…

## Sheet: Table S2
	Table S2A. Human Case and Control study sequencing statistics.									Table S2B. Mouse metadata and 16S-Seq statistics for K18-hACE2 infected mice.								Table S2C. Mouse metadata and 16S-Seq statistics for C57BL/6J infected mice.
	Subject ID	Sample collection date	16S-Seq ID	16S-Seq total reads	16S-Seq high-quality reads	Metagenomics (MGS) ID	MGS total reads	MGS high-quality reads		Sample ID	Cage	Mice/cage	SARS-CoV-2 variant	Days post infection	16S-Seq total reads	16S-Seq high-quality reads		Sample ID	Cage	Mice/cage	SARS-CoV-2 variant	Days post infection	16S-Seq total reads	16S-Seq high-quality reads
	CHIRP-4100	2020-04-24	CHIRP_4100_v1_P_S52	146841	130753	CHIRP-4100-v1-P_S52_S20	44191607	43458891		CHIRP_1	D-2 WA1	5	WA1	0	483194	427706		CHIRP_85	Uninfected-1	5	Uninfected	0	416543	368231
	CHIRP-4100	2020-05-01	CHIRP_4100_v2_P_S58	106612	98425	CHIRP-4100-v2-P_S58_S50	66227603	65845554		CHIRP_2	D-4 WA1	5	WA1	0	492581	422113		CHIRP_86	Beta-1	5	Beta	0	492959	436381
	CHIRP-4100	2020-05-19	CHIRP_4100_v3_P_S57	86333	78632	CHIRP-4100-v3-P_S57_S45	49192763	48914075		CHIRP_3	D-7 WA1	5	WA1	0	536996	476714		CHIRP_87	Omicron-1	5	Omicron	0	478595	424824
	CHIRP-4100	2020-06-16	CHIRP_4100_v4_P_S40	146420	134264	CHIRP-4100-v4-P_S40_S19	61306170	60781768		CHIRP_4	D-2 Delta	5	Delta	0	448408	387048		CHIRP_88	Uninfected-1	5	Uninfected	2	589589	526016
	CHIRP-4102	2020-04-29	CHIRP_4102_v1_P_S54	169507	152934	CHIRP-4102-v1-P_S54_S30	79588979	79032156		CHIRP_5	D-4 Delta	5	Delta	0	305073	251952		CHIRP_89	Beta-1	5	Beta	2	438357	381955
	CHIRP-4102	2020-05-06	CHIRP_4102_v2_P_S51	207639	191324	CHIRP-4102-v2-P_S51_S15	87371746	86416474		CHIRP_6	D-7 Delta	5	Delta	0	422756	371321		CHIRP_90	Omicron-1	5	Omicron	2	481410	430034
	CHIRP-4102	2020-05-20	CHIRP_4102_v3_P_S28	159092	139035	CHIRP-4102-v3-P_S28_S18	54317338	53961921		CHIRP_7	D-2 Omi	5	Omicron	0	597067	514668		CHIRP_91	Uninfected-1	5	Uninfected	4	357526	303661
	CHIRP-4103	2020-04-29	CHIRP_4103_v1_P_S56	115291	104361	CHIRP-4103-v1-P_S56_S40	41565631	40102301		CHIRP_8	D-4 Omi	5	Omicron	0	570309	507145		CHIRP_92	Beta-1	5	Beta	4	452397	405617
	CHIRP-4103	2020-05-06	CHIRP_4103_v2_P_S53	127058	114879	CHIRP-4103-v2-P_S53_S25	68915476	68388620		CHIRP_9	D-7 Omi	5	Omicron	0	488849	435583		CHIRP_93	Omicron-1	5	Omicron	4	398407	356726
	CHIRP-4103	2020-05-20	CHIRP_4103_v3_P_S15	178818	162974	CHIRP-4103-v3-P_S15_S12	39781861	39284295		CHIRP_10	D-2 WA1	5	WA1	1	499220	430336		CHIRP_94	Uninfected-1	5	Uninfected	6	538980	478567
	CHIRP-4103	2020-07-08	CHIRP_4103_v4_P_S42	207926	188713	CHIRP-4103-v4-P_S42_S29	75499723	74536980		CHIRP_11	D-4 WA1	5	WA1	1	449396	389698		CHIRP_95	Beta-1	5	Beta	6	431667	384298
	CHIRP-4104	2020-05-13	CHIRP_4104_v2_P_S55	108378	97223	CHIRP-4104-v2-P_S55_S35	64650978	64144236		CHIRP_12	D-7 WA1	5	WA1	1	470615	412849		CHIRP_96	Omicron-1	5	Omicron	6	530848	471656
	CHIRP-4104	2020-05-27	CHIRP_4104_v3_P_S21	60080	53576	CHIRP-4104-v3-P_S21_S42	56868965	56458281		CHIRP_13	D-2 Delta	5	Delta	1	461517	402975		CHIRP_97	Uninfected-1	5	Uninfected	8	575094	514775
	CHIRP-4104	2020-07-08	CHIRP_4104_v4_P_S36	266187	243080	CHIRP-4104-v4-P_S36_S58	51310603	50986532		CHIRP_14	D-4 Delta	5	Delta	1	553928	488721		CHIRP_98	Beta-1	5	Beta	8	432852	383527
	CHIRP-4105	2020-05-04	CHIRP_4105_v1_N_S50	104704	94997	CHIRP-4105-v1-N_S50_S10	69663777	69095153		CHIRP_15	D-7 Delta	5	Delta	1	584646	512148		CHIRP_99	Omicron-1	5	Omicron	8	437497	386450
	CHIRP-4105	2020-05-11	CHIRP_4105_v2_N_S49	129119	118717	CHIRP-4105-v2-N_S49_S5	79807636	79208143		CHIRP_16	D-2 Omi	5	Omicron	1	545472	471925		CHIRP_100	Uninfected-1	5	Uninfected	10	471040	408894
	CHIRP-4105	2020-05-27	CHIRP_4105_v3_N_S27	156275	134749	CHIRP-4105-v3-N_S27_S13	27542708	26639839		CHIRP_17	D-4 Omi	5	Omicron	1	477970	413748		CHIRP_101	Beta-1	5	Beta	10	432760	386254
	CHIRP-4105	2020-07-09	CHIRP_4105_v4_N_S30	234650	202344	CHIRP-4105-v4-N_S30_S28	62894359	62456521		CHIRP_18	D-7 Omi	5	Omicron	1	519831	455583		CHIRP_102	Omicron-1	5	Omicron	10	448586	390308
	CHIRP-4106	2020-05-04	CHIRP_4106_v1_P_S48	179923	163520	CHIRP-4106-v1-P_S48_S59	62328429	61801614		CHIRP_19	D-2 WA1	5	WA1	2	488579	423891		CHIRP_103	Uninfected-1	5	Uninfected	12	554420	485250
	CHIRP-4106	2020-05-11	CHIRP_4106_v2_P_S25	138684	121764	CHIRP-4106-v2-P_S25_S3	48803555	48160034		CHIRP_20	D-4 WA1	5	WA1	2	457055	399730		CHIRP_104	Beta-1	5	Beta	12	526097	466045
	CHIRP-4106	2020-07-09	CHIRP_4106_v4_P_S34	161316	147214	CHIRP-4106-v4-P_S34_S48	85181412	84659856		CHIRP_21	D-7 WA1	5	WA1	2	493162	427086		CHIRP_105	Omicron-1	5	Omicron	12	390669	336746
	CHIRP-4107	2020-05-22	CHIRP_4107_v2_P_S23	136255	123461	CHIRP-4107-v2-P_S23_S52	48273772	47629634		CHIRP_22	D-2 Delta	5	Delta	2	483909	431809		CHIRP_106	Uninfected-1	5	Uninfected	14	429748	379400
	CHIRP-4107	2020-06-05	CHIRP_4107_v3_P_S39	168341	152521	CHIRP-4107-v3-P_S39_S14	46131303	45836744		CHIRP_23	D-4 Delta	5	Delta	2	502143	439467		CHIRP_107	Beta-1	5	Beta	14	346763	292560
	CHIRP-4107	2020-07-23	CHIRP_4107_v4_P_S8	116903	109474	CHIRP-4107-v4-P_S8_S36	36604770	36122458		CHIRP_24	D-7 Delta	5	Delta	2	510334	444388		CHIRP_108	Omicron-1	5	Omicron	14	391429	342843
	CHIRP-4108	2020-05-22	CHIRP_4108_v2_N_S22	65203	56016	CHIRP-4108-v2-N_S22_S47	76570725	75965097		CHIRP_25	D-2 Omi	5	Omicron	2	490580	424624		CHIRP_109	Uninfected-1	5	Uninfected	16	391951	348560
	CHIRP-4108	2020-06-05	CHIRP_4108_v3_N_S43	106972	95145	CHIRP-4108-v3-N_S43_S34	52226973	51773315		CHIRP_26	D-4 Omi	5	Omicron	2	505043	449582		CHIRP_110	Beta-1	5	Beta	16	419265	369754
	CHIRP-4108	2020-07-23	CHIRP_4108_v4_N_S12	332516	310100	CHIRP-4108-v4-N_S12_S56	46459555	46177233		CHIRP_27	D-7 Omi	5	Omicron	2	425854	382268		CHIRP_111	Omicron-1	5	Omicron	16	364081	322891
	CHIRP-4109	2020-05-20	CHIRP_4109_v2_N_S17	88576	77380	CHIRP-4109-v2-N_S17_S22	41094129	40644418		CHIRP_28	D-4 WA1	5	WA1	3	489700	430021		CHIRP_112	Uninfected-1	5	Uninfected	18	567412	497838
	CHIRP-4109	2020-06-05	CHIRP_4109_v3_N_S41	177926	158647	CHIRP-4109-v3-N_S41_S24	77933980	77152749		CHIRP_29	D-7 WA1	5	WA1	3	515875	455178		CHIRP_113	Beta-1	5	Beta	18	498658	441277
	CHIRP-4109	2020-07-22	CHIRP_4109_v4_N_S4	154805	142764	CHIRP-4109-v4-N_S4_S16	34287732	33868153		CHIRP_30	D-4 Delta	5	Delta	3	504835	442571		CHIRP_114	Omicron-1	5	Omicron	18	438758	382741
	CHIRP-4110	2020-05-15	CHIRP_4110_v1_P_S46	180847	160459	CHIRP-4110-v1-P_S46_S49	37747633	37367090		CHIRP_31	D-7 Delta	5	Delta	3	500093	426742		CHIRP_115	Uninfected-1	5	Uninfected	20	448282	391323
	CHIRP-4111	2020-05-19	CHIRP_4111_v1_P_S18	176236	158026	CHIRP-4111-v1-P_S18_S27	54193081	53569233		CHIRP_32	D-4 Omi	5	Omicron	3	506965	446939		CHIRP_116	Beta-1	5	Beta	20	383383	345809
	CHIRP-4111	2020-05-26	CHIRP_4111_v2_P_S24	74886	65672	CHIRP-4111-v2-P_S24_S57	57584511	56784277		CHIRP_33	D-7 Omi	5	Omicron	3	456023	405765		CHIRP_117	Omicron-1	5	Omicron	20	352400	306396
	CHIRP-4111	2020-06-09	CHIRP_4111_v3_P_S44	144808	129626	CHIRP-4111-v3-P_S44_S39	47438469	46991737		CHIRP_34	D-4 WA1	5	WA1	4	525251	455940
	CHIRP-4111	2020-07-20	CHIRP_4111_v4_P_S35	149917	137074	CHIRP-4111-v4-P_S35_S53	66090278	65699760		CHIRP_35	D-7 WA1	5	WA1	4	602923	535162
	CHIRP-4112	2020-05-26	CHIRP_4112_v1_P_S26	115265	100916	CHIRP-4112-v1-P_S26_S8	93772577	92862909		CHIRP_36	D-4 Delta	5	Delta	4	554356	484270
	CHIRP-4112	2020-06-04	CHIRP_4112_v2_P_S29	204615	186571	CHIRP-4112-v2-P_S29_S23	67022894	66296996		CHIRP_37	D-7 Delta	5	Delta	4	434632	379369
	CHIRP-4112	2020-06-16	CHIRP_4112_v3_P_S37	194866	177717	CHIRP-4112-v3-P_S37_S4	51096565	50677050		CHIRP_38	D-4 Omi	5	Omicron	4	484618	428329
	CHIRP-4112	2020-08-04	CHIRP_4112_v4_P_S7	105372	99087	CHIRP-4112-v4-P_S7_S31	49238059	48753491		CHIRP_39	D-7 Omi	5	Omicron	4	524969	465080
	CHIRP-4113	2020-05-26	CHIRP_4113_v1_N_S19	89269	77129	CHIRP-4113-v1-N_S19_S32	46467964	45925860		CHIRP_40	D-7 WA1	5	WA1	5	458300	403413
	CHIRP-4113	2020-06-04	CHIRP_4113_v2_N_S20	121631	104492	CHIRP-4113-v2-N_S20_S37	25332291	24749756		CHIRP_41	D-7 Delta	5	Delta	5	508618	441961
	CHIRP-4113	2020-06-16	CHIRP_4113_v3_N_S38	201384	181610	CHIRP-4113-v3-N_S38_S9	46574747	45942175		CHIRP_42	D-7 Omi	5	Omicron	5	434247	388589
	CHIRP-4113	2020-08-04	CHIRP_4113_v4_N_S6	284916	265058	CHIRP-4113-v4-N_S6_S26	49668582	49209236		CHIRP_43	D-7 WA1	3	WA1	6	379934	334075
	CHIRP-4114	2020-06-04	CHIRP_4114_v1_P_S1	95752	88104	CHIRP-4114-v1-P_S1_S1	42611810	42226009		CHIRP_44	D-7 Delta	4	Delta	6	407892	358647
	CHIRP-4117	2020-07-21	CHIRP_4117_v1_P_S33	142028	130486	CHIRP-4117-v1-P_S33_S43	44486266	44214273		CHIRP_45	D-7 Omi	5	Omicron	6	401069	352326
	CHIRP-4117	2020-07-28	CHIRP_4117_v2_P_S3	185854	172920	CHIRP-4117-v2-P_S3_S11	34817673	34463898		CHIRP_46	D-7 WA1	2	WA1	7	431168	381970
	CHIRP-4117	2020-08-14	CHIRP_4117_v3_P_S11	200706	186592	CHIRP-4117-v3-P_S11_S51	59207238	58810332		CHIRP_47	D-7 Delta	3	Delta	7	503716	438582
	CHIRP-4118	2020-07-14	CHIRP_4118_v1_P_S32	90627	80147	CHIRP-4118-v1-P_S32_S38	41202924	40638255		CHIRP_48	D-7 Omi	5	Omicron	7	525063	470991
	CHIRP-4122	2020-08-04	CHIRP_4122_v2_P_S13	187684	170734	CHIRP-4122-v2-P_S13_S2	57470123	57119214		CHIRP_49	Uninfected-1	5	Uninfected	1	565230	487980
	CHIRP-4122	2020-08-19	CHIRP_4122_v3_P_S10	125408	116460	CHIRP-4122-v3-P_S10_S46	50111711	49836266		CHIRP_50	Uninfected-1	5	Uninfected	2	546559	479815
	CHIRP-4123	2020-07-27	CHIRP_4123_v1_P_S5	52022	48089	CHIRP-4123-v1-P_S5_S21	52452840	51927890		CHIRP_51	Uninfected-1	5	Uninfected	3	536526	473455
	CHIRP-4123	2020-08-04	CHIRP_4123_v2_P_S2	79201	73207	CHIRP-4123-v2-P_S2_S6	62274651	61665235		CHIRP_52	Uninfected-1	5	Uninfected	4	513921	443908
	CHIRP-4123	2020-08-19	CHIRP_4123_v3_P_S9	197152	177625	CHIRP-4123-v3-P_S9_S41	19276488	19116928		CHIRP_53	Uninfected-1	5	Uninfected	5	573670	494168
										CHIRP_54	Uninfected-1	5	Uninfected	6	568045	499991
										CHIRP_55	Uninfected-1	5	Uninfected	7	631875	554318
										Abbreviations: USA-WA1/2020 (WA1), Omicron (Omi)

## Sheet: Table S3
Table S3A. ASVs linked to mouse variant infection in the K18-hACE2 background.																		Table S3B. ASVs linked to mouse variant infection in the C57BL/6J background.
ASV ID	Number of variants with a significant difference compared to baseline	Similar or Different association across variants	Variant	Difference in CLR abundances (Day 2-Day 0)	Abundance at Day 2 (CLR)	Abundance at Day 0 (CLR)	adjusted p-value	Kingdom	Phylum	Class	Order	Family	Genus	Species	Species ambiguous	Sequence		ASV ID	Number of variants with a significant difference	Variant	Difference in CLR abundances (infected-control)	Abundance in infected mice (CLR)	Abundance in control mice (CLR)	adjusted p-value	Kingdom	Phylum	Class	Order	Family	Genus	Species	Species ambiguous	Sequence
ASV454	3	Similar	Omicron	1.15016	0.466686	-0.683469	0.0349616	Bacteria	Firmicutes	Clostridia	Lachnospirales	Lachnospiraceae	A2	NA	NA	TACGTATGGGGCAAGCGTTATCCGGATTTACTGGGTGTAAAGGGAGCGTAGGCGGCAGGGCAAGCCTGATGTGAAAGCCCGGGGCTCAACCCCGGGACTGCATTGGGAACTGCCCTGCTGGAGTGCCGGAGGGGCAGGCGGAATTCCTAGTGTAGCGGTGAAATGCGTAGATATTAGGAGGAACACCAGTGGCGAAGGCGGCCTGCTGGACGGTGACTGACGCTGAGGCTCGAAAGCGTGGGGAGCAAACAGG		ASV9	2	Omicron	-15.335	-4.37308	10.9619	2.53916e-07	Bacteria	Firmicutes	Bacilli	Lactobacillales	Lactobacillaceae	Lactobacillus	murinus	animalis/apodemi/crispatus/faecis/murinus	TACGTAGGTGGCAAGCGTTATCCGGATTTATTGGGCGTAAAGGGAACGCAGGCGGTCTTTTAAGTCTGATGTGAAAGCCTTCGGCTTAACCGGAGTAGTGCATTGGAAACTGGGAGACTTGAGTGCAGAAGAGGAGAGTGGAACTCCATGTGTAGCGGTGAAATGCGTAGATATATGGAAGAACACCAGTGGCGAAAGCGGCTCTCTGGTCTGTAACTGACGCTGAGGTTCGAAAGCGTGGGTAGCAAACAGG
ASV503	3	Similar	Omicron	1.49554	-1.70517	-3.20071	0.0315441	Bacteria	Firmicutes	Clostridia	Lachnospirales	Lachnospiraceae	Lachnospiraceae UCG-006	NA	bacterium	TACGTAGGGGGCAAGCGTTATCCGGATTTACTGGGTGTAAAGGGAGCGTAGACGGACTTGCAAGTCTGATGTGAAAATCCGGGGCCCAACCCCGGAACTGCATTGGAAACTGTATATCTAGAGTGTCGGAGAGGCAAGTGGAATTCCTGGTGTAGCGGTGAAATGCGTAGATATCAGGAGGAACACCAGTGGCGAAGGCGGCTTGCTGGACGATGACTGACGTTGAGGCTCGAAAGCGTGGGGAGCAAACAGG		ASV14	2	Omicron	13.1614	11.3885	-1.77293	6.17381e-06	Bacteria	Bacteroidota	Bacteroidia	Bacteroidales	Muribaculaceae	NA	NA	NA	TACGGAGGATGCGAGCGTTATCCGGATTTATTGGGTTTAAAGGGTGCGTAGGCGGACTGTCAAGTCAGCGGTAAAATTGAGAGGCTCAACCTCTTCCCGCCGTTGAAACTGGTGGTCTTGAGTGGATGAGAAGTACGCGGAATGCGTGGTGTAGCGGTGAAATGCATAGATATCACGCAGAACTCCGATTGCGAAGGCAGCGTACCGGCATCCAACTGACGCTGAGGCACGAAAGCGTGGGGATCAAACAGG
ASV562	3	Similar	Omicron	1.31022	0.399143	-0.911073	0.088692	Bacteria	Firmicutes	Clostridia	Lachnospirales	Lachnospiraceae	NA	NA	NA	TACGTAGGGGGCGAGCGTTATCCGGATTTACTGGGTGTAAAGGGAGCGTAGACGGCGGCGCAAGTCTGAAGTGAAAGCCCGTGGCTCAACCGCGGAACCGCTTTGGAAACTGCGTGGCTAGAGTGCTGGAGAGGTAAGCGGAATTCCTGGTGTAGCGGTGAAATGCGTAGATATCAGGAGGAACACCGGTGGCGAAGGCGGCTTACTGGACAGTGACTGACGTTGAGGCTCGAAAGCGTGGGGAGCGAACAGG		ASV22	2	Omicron	-14.6885	-4.37308	10.3154	5.08211e-17	Bacteria	Bacteroidota	Bacteroidia	Bacteroidales	Tannerellaceae	Parabacteroides	goldsteinii	goldsteinii	TACGGAGGATGCGAGCGTTATCCGGATTTATTGGGTTTAAAGGGTGCGTAGGTGGTTAATTAAGTCAGCGGTGAAAGTTTGTGGCTCAACCATAAAATTGCCGTTGAAACTGGTTGACTTGAGTATATTTGAGGTAGGCGGAATGCGTGGTGTAGCGGTGAAATGCATAGATATCACGCAGAACTCCGATTGCGAAGGCAGCTTACTAAACTATAACTGACACTGAAGCACGAAAGCGTGGGGATCAAACAGG
ASV454	3	Similar	Delta	0.447049	-1.95043	-2.39747	0.000354473	Bacteria	Firmicutes	Clostridia	Lachnospirales	Lachnospiraceae	A2	NA	NA	TACGTATGGGGCAAGCGTTATCCGGATTTACTGGGTGTAAAGGGAGCGTAGGCGGCAGGGCAAGCCTGATGTGAAAGCCCGGGGCTCAACCCCGGGACTGCATTGGGAACTGCCCTGCTGGAGTGCCGGAGGGGCAGGCGGAATTCCTAGTGTAGCGGTGAAATGCGTAGATATTAGGAGGAACACCAGTGGCGAAGGCGGCCTGCTGGACGGTGACTGACGCTGAGGCTCGAAAGCGTGGGGAGCAAACAGG		ASV72	2	Omicron	-13.6157	-4.37308	9.24266	0.00130174	Bacteria	Bacteroidota	Bacteroidia	Bacteroidales	Muribaculaceae	NA	NA	NA	TACGGAGGATGCGAGCGTTATCCGGATTTATTGGGTTTAAAGGGTGCGCAGGCGGCGTGTCAAGTCAGCGGTAAAATGTCGGGGCTCAACCCCGGCCGGCCGTTGAAACTGGCGTGCTCGAGTTGGAGAGAAGTATGCGGAATTCGTGGTGTAGCGGTGAAATGCATAGATATCACGAAGAACCCCGATTGCGAAGGCAGCATACCGGCTCCACACTGACGCTGAGGCACGAAAGCGTGGGTATCGAACAGG
ASV503	3	Similar	Delta	0.447049	-1.95043	-2.39747	0.0453476	Bacteria	Firmicutes	Clostridia	Lachnospirales	Lachnospiraceae	Lachnospiraceae UCG-006	NA	bacterium	TACGTAGGGGGCAAGCGTTATCCGGATTTACTGGGTGTAAAGGGAGCGTAGACGGACTTGCAAGTCTGATGTGAAAATCCGGGGCCCAACCCCGGAACTGCATTGGAAACTGTATATCTAGAGTGTCGGAGAGGCAAGTGGAATTCCTGGTGTAGCGGTGAAATGCGTAGATATCAGGAGGAACACCAGTGGCGAAGGCGGCTTGCTGGACGATGACTGACGTTGAGGCTCGAAAGCGTGGGGAGCAAACAGG		ASV79	2	Omicron	10.8853	7.84217	-3.04308	0.00754131	Bacteria	Firmicutes	Clostridia	Lachnospirales	Lachnospiraceae	Lachnoclostridium	NA	NA	TACGTAGGGGGCAAGCGTTATCCGGATTTACTGGGTGTAAAGGGAGCGTAGACGGCATGGCAAGCCAGATGTGAAATACCGGGGCTCAACCCCGGGACTGCATTTGGAACTGTTAAGCTGGAGTGTCGGAGAGGCAGGCGGAATTCCTAGTGTAGCGGTGAAATGCGTAGATATTAGGAGGAACACCAGTGGCGAAGGCGGCCTGCTGGACGATAACTGACGTTGAGGCTCGAAAGCGTGGGGAGCAAACAGG
ASV562	3	Similar	Delta	0.447049	-1.95043	-2.39747	0.0453476	Bacteria	Firmicutes	Clostridia	Lachnospirales	Lachnospiraceae	NA	NA	NA	TACGTAGGGGGCGAGCGTTATCCGGATTTACTGGGTGTAAAGGGAGCGTAGACGGCGGCGCAAGTCTGAAGTGAAAGCCCGTGGCTCAACCGCGGAACCGCTTTGGAAACTGCGTGGCTAGAGTGCTGGAGAGGTAAGCGGAATTCCTGGTGTAGCGGTGAAATGCGTAGATATCAGGAGGAACACCGGTGGCGAAGGCGGCTTACTGGACAGTGACTGACGTTGAGGCTCGAAAGCGTGGGGAGCGAACAGG		ASV102	2	Omicron	9.58481	7.12083	-2.46398	0.000139042	Bacteria	Firmicutes	Clostridia	Clostridiales	Clostridiaceae	Clostridium sensu stricto 1	NA	NA	TACGTAGGTGGCGAGCGTTGTCCGGATTTACTGGGCGTAAAGGGAGCGTAGGCGGACTTTTAAGTGAGATGTGAAATACTCGGGCTCAACTTGAGTGCTGCATTTCAAACTGGAAGTCTAGAGTGCAGGAGAGGAGAATGGAATTCCTAGTGTAGCGGTGAAATGCGTAGAGATTAGGAAGAACACCAGTGGCGAAGGCGATTCTCTGGACTGTAACTGACGCTGAGGCTCGAAAGCGTGGGGAGCAAACAGG
ASV454	3	Similar	WA1	0.224433	-1.7981	-2.02253	0.0219305	Bacteria	Firmicutes	Clostridia	Lachnospirales	Lachnospiraceae	A2	NA	NA	TACGTATGGGGCAAGCGTTATCCGGATTTACTGGGTGTAAAGGGAGCGTAGGCGGCAGGGCAAGCCTGATGTGAAAGCCCGGGGCTCAACCCCGGGACTGCATTGGGAACTGCCCTGCTGGAGTGCCGGAGGGGCAGGCGGAATTCCTAGTGTAGCGGTGAAATGCGTAGATATTAGGAGGAACACCAGTGGCGAAGGCGGCCTGCTGGACGGTGACTGACGCTGAGGCTCGAAAGCGTGGGGAGCAAACAGG		ASV109	2	Omicron	3.99558	5.58702	1.59145	0.0578296	Bacteria	Firmicutes	Clostridia	Oscillospirales	Oscillospiraceae	Colidextribacter	NA	NA	TACGTAGGTGGCAAGCGTTATCCGGATTTACTGGGTGTAAAGGGCGTGTAGGCGGGAAAGCAAGTCAGATGTGAAAACCATGGGCTCAACCTGTGGCCTGCATTTGAAACTGTTTTTCTTGAGTACTGGAGAGGCAGACGGAATTCCTAGTGTAGCGGTGAAATGCGTAGATATTAGGAGGAACACCAGTGGCGAAGGCGGTCTGCTGGACAGCAACTGACGCTGAGGCGCGAAAGCGTGGGGAGCAAACAGG
ASV503	3	Similar	WA1	0.224433	-1.7981	-2.02253	0.0033494	Bacteria	Firmicutes	Clostridia	Lachnospirales	Lachnospiraceae	Lachnospiraceae UCG-006	NA	bacterium	TACGTAGGGGGCAAGCGTTATCCGGATTTACTGGGTGTAAAGGGAGCGTAGACGGACTTGCAAGTCTGATGTGAAAATCCGGGGCCCAACCCCGGAACTGCATTGGAAACTGTATATCTAGAGTGTCGGAGAGGCAAGTGGAATTCCTGGTGTAGCGGTGAAATGCGTAGATATCAGGAGGAACACCAGTGGCGAAGGCGGCTTGCTGGACGATGACTGACGTTGAGGCTCGAAAGCGTGGGGAGCAAACAGG		ASV158	2	Omicron	-12.2408	-4.37308	7.86769	3.80489e-08	Bacteria	Bacteroidota	Bacteroidia	Bacteroidales	Muribaculaceae	NA	NA	NA	TACGGAGGATGCGAGCGTTATCCGGATTTATTGGGTTTAAAGGGTGCGTAGGCGGAGTGTCAAGTCAGCGGTAAAATTTCGGAGCTCAACCCCGTCGTGCCGTTGAAACTGACGCCCTTGAGTGAGTGAGAAGTAAGCGGAATGCGTGGTGTAGCGGTGAAATGCATAGATATCACGCAGAACGCCGATTGCGAAGGCAGCTTACCGGCGCTCAACTGACGCTGAGGCACGAAAGTGCGGGTATCGAACAGG
ASV562	3	Similar	WA1	0.224433	-1.7981	-2.02253	0.0549886	Bacteria	Firmicutes	Clostridia	Lachnospirales	Lachnospiraceae	NA	NA	NA	TACGTAGGGGGCGAGCGTTATCCGGATTTACTGGGTGTAAAGGGAGCGTAGACGGCGGCGCAAGTCTGAAGTGAAAGCCCGTGGCTCAACCGCGGAACCGCTTTGGAAACTGCGTGGCTAGAGTGCTGGAGAGGTAAGCGGAATTCCTGGTGTAGCGGTGAAATGCGTAGATATCAGGAGGAACACCGGTGGCGAAGGCGGCTTACTGGACAGTGACTGACGTTGAGGCTCGAAAGCGTGGGGAGCGAACAGG		ASV346	2	Omicron	5.92037	2.87729	-3.04308	0.000489315	Bacteria	Firmicutes	Clostridia	Lachnospirales	Lachnospiraceae	Lachnospiraceae NK4A136 group	NA	NA	TACGTAGGGGGCAAGCGTTATCCGGATTTACTGGGTGTAAAGGGAGCGTAGACGGCGGGGCAAGTCTGGAGTGAAAGGCCGGGGCCCAACCCCGGGACCGCTCTGGAAACTGCCCGGCTGGAGTGCGGGAGAGGTAAGCGGAATTCCTAGTGTAGCGGTGAAATGCGTAGATATTAGGAGGAACACCAGCGGCGAAGGCGGCTTACTGGACCGTGACTGACGTTGAGGCTCGAAAGCGTGGGGAGCAAACAGG
ASV18	3	Similar	Omicron	-1.37874	8.87826	10.257	0.00244524	Bacteria	Bacteroidota	Bacteroidia	Bacteroidales	Muribaculaceae	NA	NA	NA	TACGGAGGATGCGAGCGTTATCCGGATTTATTGGGTTTAAAGGGTGCGTAGGCGGTCCGTTAAGTCAGCGGTAAAATTGCGGGGCTCAACCCCGTCGAGCCGTTGAAACTGGCAGACTTGAGTTGGCGAGAAGTACGCGGAATGCGCGGTGTAGCGGTGAAATGCATAGATATCGCGCAGAACTCCGATTGCGAAGGCAGCGTACCGGCGCCAGACTGACGCTGAGGCACGAAAGCGTGGGGATCGAACAGG		ASV394	2	Omicron	5.03499	1.99191	-3.04308	0.00657326	Bacteria	Firmicutes	Bacilli	RF39	NA	NA	NA	NA	TACGTAGGGAGCGAGCGTTATCCGGATTTATTGGGTGTAAAGGGTGCGTAGGCGGTAATACAGGTCTTTGGTATAAGCCCGAAGCTTAACTTCGGTAAGCCAGAGAAACCGTATAACTAGAGTATGGTAGAGGCAAGTGGAATTTCTAGTGTAGCGGTAAAATGCGTAGATATTAGAAGGAACACCAGTGGCGAAGGCGACTTGCTGGGCCAAAACTGACGCTGAGGCACGAAAGCGTGGGGAGCAAATAGG
ASV215	3	Similar	Omicron	-1.55474	3.26236	4.8171	0.030967	Bacteria	Actinobacteriota	Coriobacteriia	Coriobacteriales	Eggerthellaceae	Enterorhabdus	NA	NA	TACGTAGGGGGCAAGCGTTATCCGGATTCATTGGGCGTAAAGCGCGCGCAGGCGGGCCGCTAAGCGGGACCTCTAATCTTGGGGCTCAACCTCAAGCCGGGTCCCGAACTGGCAGCCTCGAGTGCGGTAGGGGTAAGCGGAATTCCCGGTGTAGCGGTGGAATGCGCAGATATCGGGAAGAACACCGATGGCGAAGGCAGCTTACTGGGCCGACACTGACGCTGAGGCGCGAAAGCTAGGGGAGCGAACAGG		ASV432	2	Omicron	3.03892	-0.00415543	-3.04308	0.0692207	Bacteria	Firmicutes	Clostridia	Lachnospirales	Lachnospiraceae	NA	NA	NA	TACGTAGGGGGCGAGCGTTATCCGGATTTACTGGGTGTAAAGGGAGCGTAGACGGTTCTGCAAGTCTGAAGTGAAAGCCCGTGGCTTAACCGCGGAACGGCTTTGGAAACTGTGGAACTGGAGTGCTGGAGAGGCAAGCGGAATTCCTAGTGTAGCGGTGAAATGCGTAGATATTAGGAGGAACACCAGTGGCGAAGGCGGCTTGCTGGACAGTAACTGACGTTGAGGCTCGAAAGCGTGGGGAGCAAACAGG
ASV18	3	Similar	Delta	-0.496612	10.1172	10.6138	0.0453476	Bacteria	Bacteroidota	Bacteroidia	Bacteroidales	Muribaculaceae	NA	NA	NA	TACGGAGGATGCGAGCGTTATCCGGATTTATTGGGTTTAAAGGGTGCGTAGGCGGTCCGTTAAGTCAGCGGTAAAATTGCGGGGCTCAACCCCGTCGAGCCGTTGAAACTGGCAGACTTGAGTTGGCGAGAAGTACGCGGAATGCGCGGTGTAGCGGTGAAATGCATAGATATCGCGCAGAACTCCGATTGCGAAGGCAGCGTACCGGCGCCAGACTGACGCTGAGGCACGAAAGCGTGGGGATCGAACAGG		ASV9	2	Beta	-15.3493	-4.38735	10.9619	0.00144351	Bacteria	Firmicutes	Bacilli	Lactobacillales	Lactobacillaceae	Lactobacillus	murinus	animalis/apodemi/crispatus/faecis/murinus	TACGTAGGTGGCAAGCGTTATCCGGATTTATTGGGCGTAAAGGGAACGCAGGCGGTCTTTTAAGTCTGATGTGAAAGCCTTCGGCTTAACCGGAGTAGTGCATTGGAAACTGGGAGACTTGAGTGCAGAAGAGGAGAGTGGAACTCCATGTGTAGCGGTGAAATGCGTAGATATATGGAAGAACACCAGTGGCGAAAGCGGCTCTCTGGTCTGTAACTGACGCTGAGGTTCGAAAGCGTGGGTAGCAAACAGG
ASV215	3	Similar	Delta	-1.5053	2.39061	3.89592	0.0852655	Bacteria	Actinobacteriota	Coriobacteriia	Coriobacteriales	Eggerthellaceae	Enterorhabdus	NA	NA	TACGTAGGGGGCAAGCGTTATCCGGATTCATTGGGCGTAAAGCGCGCGCAGGCGGGCCGCTAAGCGGGACCTCTAATCTTGGGGCTCAACCTCAAGCCGGGTCCCGAACTGGCAGCCTCGAGTGCGGTAGGGGTAAGCGGAATTCCCGGTGTAGCGGTGGAATGCGCAGATATCGGGAAGAACACCGATGGCGAAGGCAGCTTACTGGGCCGACACTGACGCTGAGGCGCGAAAGCTAGGGGAGCGAACAGG		ASV14	2	Beta	12.6824	10.9095	-1.77293	0.00282316	Bacteria	Bacteroidota	Bacteroidia	Bacteroidales	Muribaculaceae	NA	NA	NA	TACGGAGGATGCGAGCGTTATCCGGATTTATTGGGTTTAAAGGGTGCGTAGGCGGACTGTCAAGTCAGCGGTAAAATTGAGAGGCTCAACCTCTTCCCGCCGTTGAAACTGGTGGTCTTGAGTGGATGAGAAGTACGCGGAATGCGTGGTGTAGCGGTGAAATGCATAGATATCACGCAGAACTCCGATTGCGAAGGCAGCGTACCGGCATCCAACTGACGCTGAGGCACGAAAGCGTGGGGATCAAACAGG
ASV18	3	Similar	WA1	-0.297888	8.84393	9.14182	0.00235697	Bacteria	Bacteroidota	Bacteroidia	Bacteroidales	Muribaculaceae	NA	NA	NA	TACGGAGGATGCGAGCGTTATCCGGATTTATTGGGTTTAAAGGGTGCGTAGGCGGTCCGTTAAGTCAGCGGTAAAATTGCGGGGCTCAACCCCGTCGAGCCGTTGAAACTGGCAGACTTGAGTTGGCGAGAAGTACGCGGAATGCGCGGTGTAGCGGTGAAATGCATAGATATCGCGCAGAACTCCGATTGCGAAGGCAGCGTACCGGCGCCAGACTGACGCTGAGGCACGAAAGCGTGGGGATCGAACAGG		ASV22	2	Beta	-15.2108	-4.8954	10.3154	0.00236537	Bacteria	Bacteroidota	Bacteroidia	Bacteroidales	Tannerellaceae	Parabacteroides	goldsteinii	goldsteinii	TACGGAGGATGCGAGCGTTATCCGGATTTATTGGGTTTAAAGGGTGCGTAGGTGGTTAATTAAGTCAGCGGTGAAAGTTTGTGGCTCAACCATAAAATTGCCGTTGAAACTGGTTGACTTGAGTATATTTGAGGTAGGCGGAATGCGTGGTGTAGCGGTGAAATGCATAGATATCACGCAGAACTCCGATTGCGAAGGCAGCTTACTAAACTATAACTGACACTGAAGCACGAAAGCGTGGGGATCAAACAGG
ASV215	3	Similar	WA1	-1.67365	4.64058	6.31423	0.0176369	Bacteria	Actinobacteriota	Coriobacteriia	Coriobacteriales	Eggerthellaceae	Enterorhabdus	NA	NA	TACGTAGGGGGCAAGCGTTATCCGGATTCATTGGGCGTAAAGCGCGCGCAGGCGGGCCGCTAAGCGGGACCTCTAATCTTGGGGCTCAACCTCAAGCCGGGTCCCGAACTGGCAGCCTCGAGTGCGGTAGGGGTAAGCGGAATTCCCGGTGTAGCGGTGGAATGCGCAGATATCGGGAAGAACACCGATGGCGAAGGCAGCTTACTGGGCCGACACTGACGCTGAGGCGCGAAAGCTAGGGGAGCGAACAGG		ASV72	2	Beta	-14.1381	-4.8954	9.24266	1.10189e-16	Bacteria	Bacteroidota	Bacteroidia	Bacteroidales	Muribaculaceae	NA	NA	NA	TACGGAGGATGCGAGCGTTATCCGGATTTATTGGGTTTAAAGGGTGCGCAGGCGGCGTGTCAAGTCAGCGGTAAAATGTCGGGGCTCAACCCCGGCCGGCCGTTGAAACTGGCGTGCTCGAGTTGGAGAGAAGTATGCGGAATTCGTGGTGTAGCGGTGAAATGCATAGATATCACGAAGAACCCCGATTGCGAAGGCAGCATACCGGCTCCACACTGACGCTGAGGCACGAAAGCGTGGGTATCGAACAGG
ASV183	2	Similar	Omicron	2.86597	3.46985	0.603882	0.0349616	Bacteria	Firmicutes	Clostridia	Lachnospirales	Lachnospiraceae	A2	NA	NA	TACGTATGGAGCAAGCGTTATCCGGATTTACTGGGTGTAAAGGGAGCGTAGGCGGCCTGGCAAGTCTGGTGTGAAAACCCGGGGCCCAACCCCGGGAGTGCATTGGAAACTGCCAGGCTGGAGTGCCGGAGGGGCAGGCGGAATTCCTAGTGTAGCGGTGAAATGCGTAGATATTAGGAGGAACACCGGTGGCGAAGGCGGCCTGCTGGACGGCAACTGACGCTGAGGCTCGAAAGCGTGGGGAGCAAACAGG		ASV79	2	Beta	7.44492	4.40184	-3.04308	0.0123288	Bacteria	Firmicutes	Clostridia	Lachnospirales	Lachnospiraceae	Lachnoclostridium	NA	NA	TACGTAGGGGGCAAGCGTTATCCGGATTTACTGGGTGTAAAGGGAGCGTAGACGGCATGGCAAGCCAGATGTGAAATACCGGGGCTCAACCCCGGGACTGCATTTGGAACTGTTAAGCTGGAGTGTCGGAGAGGCAGGCGGAATTCCTAGTGTAGCGGTGAAATGCGTAGATATTAGGAGGAACACCAGTGGCGAAGGCGGCCTGCTGGACGATAACTGACGTTGAGGCTCGAAAGCGTGGGGAGCAAACAGG
ASV307	2	Similar	Omicron	1.83919	1.51214	-0.327048	0.0118693	Bacteria	Firmicutes	Clostridia	Lachnospirales	Lachnospiraceae	NA	NA	NA	TACGTAGGGGGCGAGCGTTATCCGGATTTACTGGGTGTAAAGGGAGCGTAGACGGCTGGGCAAGCCTGATGTGAAAGGCGGGGGCGCAACCCTCGGACTGCATTGGGAACTGTCCGGCTGGAGCGCCGGAGGGGTAAGCGGAATTCCTGGTGTAGCGGTGAAATGCGTAGATATCAGGAGGAACACCGGTGGCGAAGGCGGCTTACTGGACGGCGACTGACGTTGATGCTCGAAAGCGTGGGGAGCGAACAGG		ASV102	2	Beta	9.19381	6.72983	-2.46398	0.000135382	Bacteria	Firmicutes	Clostridia	Clostridiales	Clostridiaceae	Clostridium sensu stricto 1	NA	NA	TACGTAGGTGGCGAGCGTTGTCCGGATTTACTGGGCGTAAAGGGAGCGTAGGCGGACTTTTAAGTGAGATGTGAAATACTCGGGCTCAACTTGAGTGCTGCATTTCAAACTGGAAGTCTAGAGTGCAGGAGAGGAGAATGGAATTCCTAGTGTAGCGGTGAAATGCGTAGAGATTAGGAAGAACACCAGTGGCGAAGGCGATTCTCTGGACTGTAACTGACGCTGAGGCTCGAAAGCGTGGGGAGCAAACAGG
ASV516	2	Similar	Omicron	1.67903	0.585465	-1.09357	0.0887516	Bacteria	Firmicutes	Clostridia	Lachnospirales	Lachnospiraceae	NA	NA	NA	TACGTAGGGGGCGAGCGTTATCCGGATTTACTGGGTGTAAAGGGAGCGTAGACGGCGGCGCAAGTCTGAAGTGAAAGCCCGTGGCTCAACCGCGGAACCGCTTTGGAAACTGCGAGGCTGGAGTGCTGGAGAGGTAAGCGGAATTCCTGGTGTAGCGGTGAAATGCGTAGATATCAGGAGGAACACCGGTGGCGAAGGCGGCTTACTGGACAGTGACTGACGTTGAGGCTCGAAAGCGTGGGGAGCGAACAGG		ASV109	2	Beta	4.02126	5.6127	1.59145	0.0614034	Bacteria	Firmicutes	Clostridia	Oscillospirales	Oscillospiraceae	Colidextribacter	NA	NA	TACGTAGGTGGCAAGCGTTATCCGGATTTACTGGGTGTAAAGGGCGTGTAGGCGGGAAAGCAAGTCAGATGTGAAAACCATGGGCTCAACCTGTGGCCTGCATTTGAAACTGTTTTTCTTGAGTACTGGAGAGGCAGACGGAATTCCTAGTGTAGCGGTGAAATGCGTAGATATTAGGAGGAACACCAGTGGCGAAGGCGGTCTGCTGGACAGCAACTGACGCTGAGGCGCGAAAGCGTGGGGAGCAAACAGG
ASV7	2	Similar	Delta	0.204841	13.0964	12.8916	0.000664864	Bacteria	Firmicutes	Clostridia	Lachnospirales	Lachnospiraceae	Lachnoclostridium	NA	NA	TACGTAGGGGGCAAGCGTTATCCGGATTTACTGGGTGTAAAGGGAGCGTAGACGGCGAAGCAAGTCTGAAGTGAAAACCCAGGGCTCAACCCTGGGACTGCTTTGGAAACTGTTTTGCTAGAGTGTCGGAGAGGTAAGTGGAATTCCTAGTGTAGCGGTGAAATGCGTAGATATTAGGAGGAACACCAGTGGCGAAGGCGGCTTACTGGACGATAACTGACGTTGAGGCTCGAAAGCGTGGGGAGCAAACAGG		ASV158	2	Beta	-12.7631	-4.8954	7.86769	8.72617e-05	Bacteria	Bacteroidota	Bacteroidia	Bacteroidales	Muribaculaceae	NA	NA	NA	TACGGAGGATGCGAGCGTTATCCGGATTTATTGGGTTTAAAGGGTGCGTAGGCGGAGTGTCAAGTCAGCGGTAAAATTTCGGAGCTCAACCCCGTCGTGCCGTTGAAACTGACGCCCTTGAGTGAGTGAGAAGTAAGCGGAATGCGTGGTGTAGCGGTGAAATGCATAGATATCACGCAGAACGCCGATTGCGAAGGCAGCTTACCGGCGCTCAACTGACGCTGAGGCACGAAAGTGCGGGTATCGAACAGG
ASV10	2	Similar	Delta	1.90572	11.3361	9.43043	9.51906e-09	Bacteria	Bacteroidota	Bacteroidia	Bacteroidales	Muribaculaceae	Muribaculum	NA	intestinale	TACGGAGGATGCGAGCGTTATCCGGATTTATTGGGTTTAAAGGGTGCGTAGGCGGAATATCAAGTCAGCGGTAAAAATTCGGGGCTCAACCCCGTCGTGCCGTTGAAACTGATGTTCTTGAGTGGGCGAGAAGTATGCGGAATGCGTGGTGTAGCGGTGAAATGCATAGATATCACGCAGAACTCCGATTGCGAAGGCAGCATACCGGCGCCCAACTGACGCTGAAGCACGAAAGCGTGGGTATCGAACAGG		ASV346	2	Beta	3.3237	0.280618	-3.04308	0.074415	Bacteria	Firmicutes	Clostridia	Lachnospirales	Lachnospiraceae	Lachnospiraceae NK4A136 group	NA	NA	TACGTAGGGGGCAAGCGTTATCCGGATTTACTGGGTGTAAAGGGAGCGTAGACGGCGGGGCAAGTCTGGAGTGAAAGGCCGGGGCCCAACCCCGGGACCGCTCTGGAAACTGCCCGGCTGGAGTGCGGGAGAGGTAAGCGGAATTCCTAGTGTAGCGGTGAAATGCGTAGATATTAGGAGGAACACCAGCGGCGAAGGCGGCTTACTGGACCGTGACTGACGTTGAGGCTCGAAAGCGTGGGGAGCAAACAGG
ASV58	2	Similar	Delta	0.873112	8.29434	7.42123	0.0758455	Bacteria	Bacteroidota	Bacteroidia	Bacteroidales	Muribaculaceae	NA	NA	NA	TACGGAGGATGCGAGCGTTATCCGGATTTATTGGGTTTAAAGGGTGCGTAGGCGGGCTGTTAAGTCAGCGGTCAAATGTCGGGGCTCAACCCCGGCCTGCCGTTGAAACTGGCGGCCTCGAGTGGGCGAGAAGTATGCGGAATGCGTGGTGTAGCGGTGAAATGCATAGATATCACGCAGAACTCCGATTGCGAAGGCAGCATACCGGCGCCCTACTGACGCTGAGGCACGAAAGCGTGGGTATCGAACAGG		ASV394	2	Beta	5.31051	2.26743	-3.04308	0.0230454	Bacteria	Firmicutes	Bacilli	RF39	NA	NA	NA	NA	TACGTAGGGAGCGAGCGTTATCCGGATTTATTGGGTGTAAAGGGTGCGTAGGCGGTAATACAGGTCTTTGGTATAAGCCCGAAGCTTAACTTCGGTAAGCCAGAGAAACCGTATAACTAGAGTATGGTAGAGGCAAGTGGAATTTCTAGTGTAGCGGTAAAATGCGTAGATATTAGAAGGAACACCAGTGGCGAAGGCGACTTGCTGGGCCAAAACTGACGCTGAGGCACGAAAGCGTGGGGAGCAAATAGG
ASV62	2	Similar	Delta	3.46557	8.30022	4.83465	0.000182988	Bacteria	Bacteroidota	Bacteroidia	Bacteroidales	Muribaculaceae	NA	NA	NA	TACGGAGGATGCGAGCGTTATCCGGATTTATTGGGTTTAAAGGGTGCGTAGGCGGGCTGTTAAGTCAGCGGTCAAATGTCGGGGCTCAACCCCGGCCTGCCGTTGAAACTGGCGGCCTCGAGTGGGCGAGAAGTATGCGGAATGCGTGGTGTAGCGGTGAAATGCATAGATATCACGCAGAACTCCGATTGCGAAGGCAGCATACCGGCGCCCGACTGACGCTGAGGCACGAAAGCGTGGGTATCGAACAGG		ASV432	2	Beta	4.67275	1.62967	-3.04308	0.053506	Bacteria	Firmicutes	Clostridia	Lachnospirales	Lachnospiraceae	NA	NA	NA	TACGTAGGGGGCGAGCGTTATCCGGATTTACTGGGTGTAAAGGGAGCGTAGACGGTTCTGCAAGTCTGAAGTGAAAGCCCGTGGCTTAACCGCGGAACGGCTTTGGAAACTGTGGAACTGGAGTGCTGGAGAGGCAAGCGGAATTCCTAGTGTAGCGGTGAAATGCGTAGATATTAGGAGGAACACCAGTGGCGAAGGCGGCTTGCTGGACAGTAACTGACGTTGAGGCTCGAAAGCGTGGGGAGCAAACAGG
ASV76	2	Similar	Delta	0.447049	-1.95043	-2.39747	0.0453476	Bacteria	Bacteroidota	Bacteroidia	Bacteroidales	Muribaculaceae	NA	NA	NA	TACGGAGGATGCGAGCGTTATCCGGATTTATTGGGTTTAAAGGGTGCGTAGGCGGTCCGTTAAGTCAGCGGTAAAATTGCGGGGCTCAACCCCGTCGAGCCGTTGAAACTGGCAGACTTGAGTTGGCGAGAAGTACGCGGAATGCGCGGTGTAGCGGTGAAATGCATAGATATCGCGCAGAACTCCGATTGCGAAGGCAGCGTACCGGCGCCACACTGACGCTGAGGCACGAAAGCGTGGGGATCGAACAGG		ASV1	1	Omicron	-9.12808	5.24624	14.3743	0.00520325	Bacteria	Verrucomicrobiota	Verrucomicrobiae	Verrucomicrobiales	Akkermansiaceae	Akkermansia	muciniphila	muciniphila	TACAGAGGTCTCAAGCGTTGTTCGGAATCACTGGGCGTAAAGCGTGCGTAGGCTGTTTCGTAAGTCGTGTGTGAAAGGCGCGGGCTCAACCCGCGGACGGCACATGATACTGCGAGACTAGAGTAATGGAGGGGGAACCGGAATTCTCGGTGTAGCAGTGAAATGCGTAGATATCGAGAGGAACACTCGTGGCGAAGGCGGGTTCCTGGACATTAACTGACGCTGAGGCACGAAGGCCAGGGGAGCGAAAGGG
ASV84	2	Similar	Delta	2.23088	10.1534	7.92247	0.000325036	Bacteria	Bacteroidota	Bacteroidia	Bacteroidales	Muribaculaceae	NA	NA	NA	TACGGAGGATGCGAGCGTTATCCGGATTTATTGGGTTTAAAGGGTGCGCAGGCGGACTCTCAAGTCAGCGGTCAAATCGCGGGGCTCAACCCCGTTCCGCCGTTGAAACTGGGAGCCTTGAGTGCGCGAGAAGTAGGCGGAATGCGTGGTGTAGCGGTGAAATGCATAGATATCACGCAGAACTCCGATTGCGAAGGCAGCCTACCGGCGCGCAACTGACGCTCATGCACGAAAGCGTGGGTATCGAACAGG		ASV2	1	Omicron	-18.3079	-3.91098	14.3969	7.02984e-07	Bacteria	Bacteroidota	Bacteroidia	Bacteroidales	Muribaculaceae	NA	NA	NA	TACGGAGGATGCGAGCGTTATCCGGATTTATTGGGTTTAAAGGGTGCGCAGGCGGTCTGTTAAGTCAGCGGTCAAAGCCCGGGGCTCAACCCCGGCCCGCCGTTGAAACTGGCAGTCTCGAGTTGGAGAGAAGTATGCGGAATGCGCGGTGTAGCGGTGAAATGCATAGATATCGCGCAGAACTCCGATTGCGAAGGCAGCATGCCGGCTCCACACTGACGCTGAGGCACGAAAGCGTGGGTATCGAACAGG
ASV87	2	Similar	Delta	0.447049	-1.95043	-2.39747	0.0453476	Bacteria	Bacteroidota	Bacteroidia	Bacteroidales	Muribaculaceae	NA	NA	NA	TACGGAGGATGCGAGCGTTATCTGGATTTATTGGGTTTAAAGGGTGCGTAGGCGGTCCGTTAAGTCAGCGGTAAAATTGCGGGGCTCAACCCCGTCGAGCCGTTGAAACTGGCAGACTTGAGTTGGCGAGAAGTACGCGGAATGCGCGGTGTAGCGGTGAAATGCATAGATATCGCGCAGAACTCCGATTGCGAAGGCAGCGTACCGGCGCCAGACTGACGCTGAGGCACGAAAGCGTGGGGATCGAACAGG		ASV7	1	Omicron	-7.02716	-4.37308	2.65408	0.0596339	Bacteria	Firmicutes	Clostridia	Lachnospirales	Lachnospiraceae	Lachnoclostridium	NA	NA	TACGTAGGGGGCAAGCGTTATCCGGATTTACTGGGTGTAAAGGGAGCGTAGACGGCGAAGCAAGTCTGAAGTGAAAACCCAGGGCTCAACCCTGGGACTGCTTTGGAAACTGTTTTGCTAGAGTGTCGGAGAGGTAAGTGGAATTCCTAGTGTAGCGGTGAAATGCGTAGATATTAGGAGGAACACCAGTGGCGAAGGCGGCTTACTGGACGATAACTGACGTTGAGGCTCGAAAGCGTGGGGAGCAAACAGG
ASV115	2	Similar	Delta	0.447049	-1.95043	-2.39747	0.0453476	Bacteria	Firmicutes	Clostridia	Lachnospirales	Lachnospiraceae	Lachnospiraceae NK4A136 group	NA	NA	TACGTAGGGGGCAAGCGTTATCCGGATTTACTGGGTGTAAAGGGAGCGTAGACGGCAAGACAAGCCTGGAGTGAAAGGCGGGGGCCCAACCCCCGGACTGCTCTGGGAACTGTCTGGCTGGAGTGCAGGAGGGGTAAGTGGAATTCCTAGTGTAGCGGTGAAATGCGTAGATATTAGGAGGAACACCAGTGGCGAAGGCGGCTTACTGGACTGTAACTGACGTTGAGGCTCGAAAGCGTGGGGAGCAAACAGG		ASV13	1	Omicron	15.2881	12.245	-3.04308	2.35165e-17	Bacteria	Bacteroidota	Bacteroidia	Bacteroidales	Muribaculaceae	NA	NA	NA	TACGGAGGATGCGAGCGTTATCCGGATTTATTGGGTTTAAAGGGTGCGTAGGCGGGATGCCAAGTCAGCGGTAAAAAAGCGGTGCTCAACGCCGTCGAGCCGTTGAAACTGGCGTTCTTGAGTGGGCGAGAAGTATGCGGAATGCGTGGTGTAGCGGTGAAATGCATAGATATCACGCAGAACTCCGATTGCGAAGGCAGCATACCGGCGCCCTACTGACGCTGAGGCACGAAAGCGTGGGTATCGAACAGG
ASV174	2	Similar	Delta	0.447049	-1.95043	-2.39747	0.0107264	Bacteria	Firmicutes	Clostridia	Lachnospirales	Lachnospiraceae	Lachnoclostridium	NA	NA	TACGTAGGGGGCAAGCGTTATCCGGATTTACTGGGTGTAAAGGGAGCGTAGACGGCGATGCAAGTCTGAAGTGAAAGCCCGGGGCTCAACCCCGGGACTGCTTTGGAAACTGTATGGCTGGAGTGCTGGAGAGGCAAGCGGAATTCCTAGTGTAGCGGTGAAATGCGTAGATATTAGGAAGAACACCAGTGGCGAAGGCGGCTTGCTGGACAGTAACTGACGTTGAGGCTCGAAAGCGTGGGGAGCAAACAGG		ASV26	1	Omicron	-12.8031	-4.37308	8.43003	2.48487e-07	Bacteria	Bacteroidota	Bacteroidia	Bacteroidales	Muribaculaceae	NA	NA	NA	TACGGAGGATGCGAGCGTTATCCGGATTTATTGGGTTTAAAGGGTGCGCAGGCGGAATGTCAAGTCAGCGGTAAAATTTCGGGGCTCAACCCCGTCGTGCCGTTGAAACTGGCGTTCTTGAGTGAGCGAGAAGTATGCGGAATGCGTGGTGTAGCGGTGAAATGCATAGATATCACGCAGAACTCCGATTGCGAAGGCAGCATACCGGCGCTCAACTGACGCTCATGCACGAAAGCGTGGGTATCGAACAGG
ASV191	2	Similar	Delta	0.447049	-1.95043	-2.39747	0.0453476	Bacteria	Bacteroidota	Bacteroidia	Bacteroidales	Tannerellaceae	Parabacteroides	NA	NA	TACGGAGGATCCGAGCGTTATCCGGATTTATTGGGTTTAAAGGGTGCGTAGGCGGCCTTTTAAGTCAGCGGTGAAAGTCTGTGGCTCAACCATAGAATTGCCGTTGAAACTGGGAGGCTTGAGTATGTTTGAGGCAGGCGGAATGCGTGGTGTAGCGGTGAAATGCATAGATATCACGCAGAACCCCGATTGCGAAGGCAGCCTGCCAAGCCATGACTGACGCTGATGCACGAAAGCGTGGGGATCAAACAGG		ASV52	1	Omicron	-10.3436	-1.12691	9.21667	0.00549035	Bacteria	Bacteroidota	Bacteroidia	Bacteroidales	Muribaculaceae	NA	NA	NA	TACGGAGGATGCGAGCGTTATCCGGATTTATTGGGTTTAAAGGGTGCGCAGGCGGAGGTGCAAGTCAGCGGTCAAATTGCGGGGCTCAACCCCGTACTGCCGTTGAAACTGCATCCCTTGAGTGCGCGAGAAGTATGCGGAATGCGTGGTGTAGCGGTGAAATGCATAGATATCACGCAGAACTCCGATTGCGAAGGCAGCATACCGGCGCGCAACTGACGCTCATGCACGAAAGCGTGGGTATCGAACAGG
ASV192	2	Similar	Delta	0.447049	-1.95043	-2.39747	0.00220255	Bacteria	Firmicutes	Clostridia	Lachnospirales	Lachnospiraceae	Lachnospiraceae NK4A136 group	NA	NA	TACGTAGGGGGCAAGCGTTATCCGGATTTACTGGGTGTAAAGGGAGCGTAGACGGCTGTGCAAGTCTGAAGTGAAATGCCGGGGCTCAACCCCGGAACTGCTTTGGAAACTGTACAGCTAGAGTGCAGGAGGGGTGAGCGGAATTCCTAGTGTAGCGGTGAAATGCGTAGATATTAGGAGGAACACCAGTGGCGAAGGCGGCTCACTGGACTGTAACTGACGTTGAGGCTCGAAAGCGTGGGGAGCAAACAGG		ASV54	1	Omicron	-12.0433	-2.5182	9.52509	1.20491e-05	Bacteria	Firmicutes	Clostridia	Lachnospirales	Lachnospiraceae	Lachnoclostridium	NA	NA	TACGTAGGGGGCAAGCGTTATCCGGATTTACTGGGTGTAAAGGGAGCGTAGACGGCTGTGCAAGCCAGATGTGAAAGCCCGGGGCTCAACCCCGGGACTGCATTTGGAACTGTGTGGCTGGAGTGTCGGAGAGGCAGGCGGAATTCCTAGTGTAGCGGTGAAATGCGTAGATATTAGGAGGAACACCAGTGGCGAAGGCGGCCTGCTGGACGATGACTGACGTTGAGGCTCGAAAGCGTGGGGAGCAAACAGG
ASV193	2	Similar	Delta	0.447049	-1.95043	-2.39747	0.0453476	Bacteria	Firmicutes	Clostridia	Lachnospirales	Lachnospiraceae	Lachnospiraceae NK4A136 group	NA	NA	TACGTAGGGGGCAAGCGTTATCCGGAATCACTGGGTGTAAAGGGAGCGTAGACGGCTGTGCAAGCCTGAAGTGAAAGGCGGGGGCCTAACCCCTGGACTGCTTTGGGAACTGTACGGCTGGAGTGCAGGAGAGGTAAGTGGAATTCCTAGTGTAGCGGTGAAATGCGTAGATATTAGGAGGAACACCAGTGGCGAAGGCGGCTTACTGGACTGTAACTGACGTTGAGGCTCGAAAGCGTGGGGAGCAAACAGG		ASV57	1	Omicron	-12.4012	-4.37308	8.02814	3.80489e-08	Bacteria	Bacteroidota	Bacteroidia	Bacteroidales	Muribaculaceae	NA	NA	NA	TACGGAGGATGCGAGCGTTATCCGGATTTATTGGGTTTAAAGGGTGCGTAGGCGGAGTGTCAAGTCAGCGGTAAAATTTCGGGGCTCAACCCCGTCGTGCCGTTGAAACTGACACCCTTGAGTGAGTGAGAAGTAAGCGGAATGCGTGGTGTAGCGGTGAAATGCATAGATATCACGCAGAACGCCGATTGCGAAGGCAGCTTACCGGCGCTCAACTGACGCTGAGGCACGAAAGTGCGGGTATCGAACAGG
ASV208	2	Similar	Delta	0.447049	-1.95043	-2.39747	0.000443022	Bacteria	Firmicutes	Clostridia	Oscillospirales	Oscillospiraceae	Oscillibacter	NA	NA	TACGTAGGTGGCAAGCGTTGTCCGGATTTACTGGGTGTAAAGGGCGTGCAGCCGGAGAGACAAGTCAGATGTGAAATCCACGGGCTCAACCCGTGAACTGCATTTGAAACTGTTTCCCTTGAGTGTCGGAGAGGTCATCGGAATTCCTTGTGTAGCGGTGAAATGCGTAGATATAAGGAAGAACACCAGTGGCGAAGGCGGATGACTGGACGATAACTGACGGTGAGGCGCGAAAGCGTGGGGAGCAAACAGG		ASV59	1	Omicron	6.34128	3.2982	-3.04308	0.0596347	Bacteria	Firmicutes	Clostridia	Lachnospirales	Lachnospiraceae	Lachnospiraceae NK4A136 group	NA	NA	TACGTAGGGGGCAAGCGTTATCCGGATTTACTGGGTGTAAAGGGAGCGTAGACGGCAGCGCAAGTCTGGAGTGAAATCCCATGGCTTAACCATGGAACTGCTTTGGAAACTGTGCAGCTAGAGTGCAGGAGAGGTAAGCGGAATTCCTAGTGTAGCGGTGAAATGCGTAGATATTAGGAGGAACACCAGTGGCGAAGGCGGCTTACTGGACTGTAACTGACGTTGAGGCTCGAAAGCGTGGGGAGCAAACAGG
ASV216	2	Similar	Delta	2.45508	2.77766	0.322574	0.0969077	Bacteria	Bacteroidota	Bacteroidia	Bacteroidales	Muribaculaceae	NA	NA	NA	TACGGAGGATGCGAGCGTTATCCGGATTTATTGGGTTTAAAGGGTGCGCAGGCGGTCTGTTAAGTCAGCGGTCAAAGCCCGGGGCTCAACCCCGGCCCGCCGTTGAAACTGGCAGTCTCGAGTTGGAGAGAAGTATGCGGAATGCGCGGTGTAGCGGTGAAATGCATAGATATCGCGCAGAACTCCGATTGCGAAGGCAGCATGCCGGCTCCACACTGACGCTGAGGCACGAAAGCGTGGGTATCGCCCCCC		ASV63	1	Omicron	-13.645	-4.37308	9.27197	2.13186e-05	Bacteria	Bacteroidota	Bacteroidia	Bacteroidales	Muribaculaceae	NA	NA	NA	TACGGAGGATGCGAGCGTTATCCGGATTCATTGGGTTTAAAGGGTGCGCAGGCGGGCCTTTAAGCCGGCGGTGAAATCGCGGGGCTCAACCCCGCCGAGCCGTCGGAACTGGGGGCCTTGAGTGCGGCGGAGGCATGCGGAATGCGCGGTGTAGCGGTGAAATGCATAGATATCGCGCAGAACCCCGATTGCGAAGGCAGCGTGCCGTGCCGCCACTGACGCTGAGGCACGAAAGCGCGGGGATCGAACAGG
ASV231	2	Similar	Delta	0.447049	-1.95043	-2.39747	0.000591994	Bacteria	Firmicutes	Clostridia	Lachnospirales	Lachnospiraceae	Lachnoclostridium	NA	NA	TACGTAGGGGGCAAGCGTTATCCGGATTTACTGGGTGTAAAGGGAGCGTAGACGGCGATGCAAGCCAGATGTGAAAGCCCGGGGCTCAACCCCGGGACTGCATTTGGAACTGTGTGGCTGGAGTGTCGGAGAGGCAGGCGGAATTCCTAGTGTAGCGGTGAAATGCGTAGATATTAGGAGGAACACCAGTGGCGAAGGCGGCCTGCTGGACGATGACTGACGTTGAGGCTCGAAAGCGTGGGGAGCAAACAGG		ASV86	1	Omicron	-12.2738	-4.37308	7.90068	0.00592115	Bacteria	Bacteroidota	Bacteroidia	Bacteroidales	Muribaculaceae	NA	NA	NA	TACGGAGGATGCGAGCGTTATCCGGATTTATTGGGTTTAAAGGGTGCGTAGGCGGGATGCCAAGTCAGCGGTAAAAATGCGGTGCTCAACGCCGTCGAGCCGTTGAAACTGGCGTTCTTGAGTGGGCGAGAAGTATGCGGAATGCGTGGTGTAGCGGTGAAATGCATAGATATCACGCAGAACTCCGATTGCGAAGGCAGCATACCGGCGCCCTACTGACGCTGAGGCACGAAAGCGTGGGTATCGAACAGG
ASV237	2	Similar	Delta	0.447049	-1.95043	-2.39747	0.0453476	Bacteria	Bacteroidota	Bacteroidia	Bacteroidales	Bacteroidaceae	Bacteroides	NA	NA	TACGGAGGATCCGAGCGTTATCCGGATTTATTGGGTTTAAAGGGAGCGTAGGTGGATTGTTAAGTCAGTTGTGAAAGTTTGCGGCTCAACCGTAAAATTGCAGTTGAAACTGGCAGTCTTGAGTACAGTAGAGGTGGGTGGAATTCGTGGTGTAGCGGTGAAATGCTTAGATATCACGAAGAACTCCGATTGCGAAGGCAGCTCACTGGACTGCAACTGACACTGAGGCTCGAAAGTGTGGGTATCAAACAGG		ASV93	1	Omicron	7.1762	4.84439	-2.33181	0.00278062	Bacteria	Firmicutes	Clostridia	Lachnospirales	Lachnospiraceae	NA	NA	NA	TACGTAGGGGGCAAGCGTTATCCGGATTTACTGGGTGTAAAGGGGGCGCAGACGGCAATGCAAGCCAGGAGTGAAAGCCCGGGGCCCAACCCCGGGACTGCTCTTGGAACTGCATGGCTGGAGTACAGGAGGGGCAGGCGGAATTCCTAGTGTAGCGGTGAAATGCGTAGATATTAGGAGGAACACCGGTGGCGAAGGCGGCCTGCTGGACTGTGACTGACGTTGAGGCCCGAAGGCGTGGGGAGCAAACAGG
ASV244	2	Similar	Delta	0.447049	-1.95043	-2.39747	0.00115995	Bacteria	Firmicutes	Clostridia	Lachnospirales	Lachnospiraceae	Roseburia	NA	NA	TACGTATGGGGCAAGCGTTATCCGGATTTACTGGGTGTAAAGGGAGCGCAGGCGGCTTGGCAAGTCTGATGTGAAAGGCTGGGGCTCAACCCCAGGACTGCATTGGAAACTGTTAGGCTAGAGTGTCGGAGAGGTAAGTGGAATTCCTAGTGTAGCGGTGAAATGCGTAGATATTAGGAGGAACACCAGTGGCGAAGGCGGCTTACTGGACGACAACTGACGCTGAGGCTCGAAAGCGTGGGGAGCAAACAGG		ASV98	1	Omicron	-10.7766	-4.37308	6.4035	0.000870502	Bacteria	Firmicutes	Clostridia	Lachnospirales	Lachnospiraceae	Anaerostipes	caccae	caccae	TACGTAGGGGGCAAGCGTTATCCGGAATTACTGGGTGTAAAGGGTGCGTAGGTGGCATGGTAAGTCAGAAGTGAAAGCCCGGGGCTTAACCCCGGGACTGCTTTTGAAACTGTCATGCTGGAGTGCAGGAGAGGTAAGCGGAATTCCTAGTGTAGCGGTGAAATGCGTAGATATTAGGAGGAACACCAGTGGCGAAGGCGGCTTACTGGACTGTCACTGACACTGATGCACGAAAGCGTGGGGAGCAAACAGG
ASV247	2	Similar	Delta	0.447049	-1.95043	-2.39747	0.0101969	Bacteria	Firmicutes	Clostridia	Clostridia vadinBB60 group	NA	NA	NA	NA	TACGTAGGGGGCGAGCGTTGTCCGGAATGACTGGGCGTAAAGGGTGTGTAGGCGGTTTATTAAGTTAGAAGTGAAATACCTAGGGCTTAACCCAGGTGCTGCTTCTAAAACTGATAGACTTGAGTGCAGTAGAGGAAAGTGGAATTCCTAGTGTAGCGGTGGAATGCGTAGATATTAGGAGGAACATCAGTGGCGAAGGCGACTTTCTGGACTGTAACTGACGCTGAGGCACGAAAGTGTGGGGAGCAAACAGG		ASV115	1	Omicron	8.64166	5.59858	-3.04308	0.00136503	Bacteria	Firmicutes	Clostridia	Lachnospirales	Lachnospiraceae	Lachnospiraceae NK4A136 group	NA	NA	TACGTAGGGGGCAAGCGTTATCCGGATTTACTGGGTGTAAAGGGAGCGTAGACGGCAAGACAAGCCTGGAGTGAAAGGCGGGGGCCCAACCCCCGGACTGCTCTGGGAACTGTCTGGCTGGAGTGCAGGAGGGGTAAGTGGAATTCCTAGTGTAGCGGTGAAATGCGTAGATATTAGGAGGAACACCAGTGGCGAAGGCGGCTTACTGGACTGTAACTGACGTTGAGGCTCGAAAGCGTGGGGAGCAAACAGG
ASV249	2	Similar	Delta	0.447049	-1.95043	-2.39747	0.000182988	Bacteria	Firmicutes	Clostridia	Lachnospirales	Lachnospiraceae	NA	NA	NA	TACGTAGGGGGCAAGCGTTATCCGGATTTACTGGGTGTAAAGGGAGCGTAGACGGCATAGCAAGTCTGAAGTGAAAGCCCGTGGCTCAACCGCGGAACTGCTTTGGAAACTGTTAAGCTGGAGTACTGGAGAGGCAAGCGGAATTCCTAGTGTAGCGGTGAAATGCGTAGATATTAGGAGGAACACCAGTGGCGAAGGCGGCTTGCTGGACAGAGACTGACGTTGAGGCTCGAAAGCGTGGGGAGCAAACAGG		ASV117	1	Omicron	-12.0312	-4.37308	7.65814	3.80489e-08	Bacteria	Bacteroidota	Bacteroidia	Bacteroidales	Tannerellaceae	Parabacteroides	distasonis	distasonis	TACGGAGGATCCGAGCGTTATCCGGATTTATTGGGTTTAAAGGGTGCGTAGGCGGCCTTTTAAGTCAGCGGTGAAAGTCTGTGGCTCAACCATAGAATTGCCGTTGAAACTGGGAGGCTTGAGTATGTTTGAGGCAGGCGGAATGCGTGGTGTAGCGGTGAAATGCTTAGATATCACGCAGAACCCCGATTGCGAAGGCAGCCTGCCAAGCCATGACTGACGCTGATGCACGAAAGCGTGGGGATCAAACAGG
ASV257	2	Similar	Delta	3.47928	1.0818	-2.39747	0.0347249	Bacteria	Bacteroidota	Bacteroidia	Bacteroidales	Muribaculaceae	NA	NA	NA	TACGGAGGATGCGAGCGTTATCCGGATTTATTGGGTTTAAAGGGTGCGTAGGCGGGATGTCAAGTCAGCGGTAAAATTGTGGAGCTCAACTCCATCGAGCCGTTGAAACTGACGTTCTTGAGTGGGCGAGAAGTATGCGGAATGCGTGGTGTAGCGGTGAAATGCATAGATATCACGCAGAACTCCGATTGCGAAGGCAGCATACCGGCGCCCAACTGACGCTGAAGCACGAAAGCGTGGGTATCGAACAGG		ASV119	1	Omicron	9.16077	6.11769	-3.04308	6.2496e-14	Bacteria	Firmicutes	Clostridia	Lachnospirales	Lachnospiraceae	Lachnospiraceae NK4A136 group	NA	NA	TACGTAGGGGGCAAGCGTTATCCGGATTTACTGGGTGTAAAGGGAGCGTAGACGGTGCAGCAAGTCTGATGTGAAAGGTCGGGGCCCAACCCCGGGACTGCATTGGAAACTGTTGAACTGGAGTACAGGAGAGGTAAGCGGAATTCCTAGTGTAGCGGTGAAATGCGTAGATATTAGGAGGAACACCAGTGGCGAAGGCGGCTTACTGGACTGTAACTGACGTTGAGGCTCGAAAGCGTGGGGAGCAAACAGG
ASV260	2	Similar	Delta	0.447049	-1.95043	-2.39747	0.0358905	Bacteria	Desulfobacterota	Desulfovibrionia	Desulfovibrionales	Desulfovibrionaceae	Desulfovibrio	NA	NA	TACGGAGGGTGCGAGCGTTAATCGGAATTACTGGGCGTAAAGCGCACGTAGGCTGTTGTGTAAGTCAGGGGTGAAATCCCACGGCTCAACCGTGGAACTGCCCTTGATACTGCATGACTAGAATCCGGGAGAGGGTGGCGGAATTCCAGGTGTAGGAGTGAAATCCGTAGATATCTGGAGGAACATCAGTGGCGAAGGCGGCCACCTGGACCGGTATTGACGCTGAGGTGCGAAAGTGTGGGGAGCAAACAGG		ASV132	1	Omicron	-10.8508	-4.37308	6.47772	4.90809e-08	Bacteria	Bacteroidota	Bacteroidia	Bacteroidales	Muribaculaceae	NA	NA	NA	TACGGAGGATGCGAGCGTTATCCGGATTTATTGGGTTTAAAGGGTGCGTAGGCGGACGCTTAAGTCAGCGGTAAAATTGCGGGGCTCAACCTCGTCGAGCCGTTGAAACTGGGTGCCTTGAGTGGGCGAGAAGTACGCGGAATGCGTGGTGTAGCGGTGAAATGCATAGATATCACGCAGAACTCCGATTGCGAAGGCAGCGTACCGGCGCCCAACTGACGCTGAAGCACGAAGGCGTGGGTATCGAACAGG
ASV275	2	Similar	Delta	0.447049	-1.95043	-2.39747	0.00527768	Bacteria	Firmicutes	Clostridia	Monoglobales	Monoglobaceae	Monoglobus	NA	NA	TACGTAGGTGACAAGCGTTGTCCGGATTTACTGGGTGTAAAGGGCGCGTAGGCGGGATAGCAAGTCAGTCGTGAAATGCCGAGGCTTAACCTCGGAGCTGCGATTGAAACTGTTATTCTTGAGTATCGGAGAGGAAAGCGGAATTCCTAGTGTAGCGGTGAAATGCGTAGATATTAGGAGGAACACCAGTGGCGAAGGCGGCTTTCTGGACGACAACTGACGCTGAGGCGCGAAAGTGTGGGGAGCAAACAGG		ASV167	1	Omicron	5.9183	6.35797	0.439665	0.0111786	Bacteria	Firmicutes	Clostridia	Oscillospirales	Oscillospiraceae	Colidextribacter	NA	NA	TACGTAGGTGGCAAGCGTTATCCGGATTTACTGGGTGTAAAGGGCGTGTAGGCGGGGACGCAAGTCAGATGTGAAAACCACGGGCTCAACCTGTGGCCTGCATTTGAAACTGTGTTTCTTGAGTACTGGAGAGGCAGACGGAATTCCTAGTGTAGCGGTGAAATGCGTAGATATTAGGAGGAACACCAGTGGCGAAGGCGGTCTGCTGGACAGCAACTGACGCTGAGGCGCGAAAGCGTGGGGAGCAAACAGG
ASV279	2	Similar	Delta	0.447049	-1.95043	-2.39747	0.000536096	Bacteria	Firmicutes	Clostridia	Lachnospirales	Lachnospiraceae	Lachnospiraceae NK4A136 group	NA	NA	TACGTAGGGGGCAAGCGTTATCCGGATTTACTGGGTGTAAAGGGAGCGTAGACGGTTGCGCAAGTCTGGAGTGAAAGGCGGGGGCCCAACCCCCGGACTGCTCTGGAAACTGTGTAACTGGAGTGCAGGAGAGGTAAGTGGAATTCCTAGTGTAGCGGTGAAATGCGTAGATATTAGGAGGAACACCAGTGGCGAAGGCGGCTTACTGGACTGTAACTGACGTTGAGGCTCGAAAGCGTGGGGAGCAAACAGG		ASV173	1	Omicron	-11.6628	-4.37308	7.28976	1.62106e-15	Bacteria	Bacteroidota	Bacteroidia	Bacteroidales	Muribaculaceae	NA	NA	NA	TACGGAGGATGCGAGCGTTATCCGGATTTATTGGGTTTAAAGGGTGCGCAGGCGGTCTGTTAAGTCAGCGGTCAAAGCCCGGGGCTCAACCCCGGCCCGCCGTTGAAACTGGCAGTCTCGAGTTGGAGAGAAGTATGCGGAATGCGCGGTGTAGCGGTGAAATGCATAGATATCGCGCAGAACTCCGATTGCGAAGGCAGCATGCCGGCTCCACACTGACGCTGAGGCACGAAAGCGTGGGTATCGACCACC
ASV281	2	Similar	Delta	0.447049	-1.95043	-2.39747	0.0453476	Bacteria	Firmicutes	Clostridia	Lachnospirales	Lachnospiraceae	Lachnospiraceae NK4A136 group	NA	NA	TACGTAGGGGGCAAGCGTTATCCGGATTTACTGGGTGTAAAGGGAGCGTAGACGGCGATGCAAGTCTGAAGTGAAAGGCGGGGGCTCAACCCCCGGACTGCTTTGGAAACTGTATGGCTGGAGTGCAGGAGAGGTAAGTGGAATTCCTAGTGTAGCGGTGAAATGCGTAGATATTAGGAGGAACACCAGTGGCGAAGGCGGCTTACTGGACTGTAACTGACGTTGAGGCTCGAAAGCGTGGGGAGCAAACAGG		ASV210	1	Omicron	-8.40833	-4.37308	4.03526	3.09368e-06	Bacteria	Firmicutes	Clostridia	Clostridia vadinBB60 group	NA	NA	NA	NA	TACGTAGGAGGCAAGCGTTATCCGGAATGACTGGGCGTAAAGGGTGCGTAGGTGGTTTGGCAAGTTAGTAGCGTAACCCCGGGGCTCAACCTCGGAACTACTACTAAAACTGTCGGACTTGAGTGCAGGAGGGGCAATTGGAATTCCTAGTGTAGCGGTGGAATGCGTAGATATTAGGAGGAACACCAGTGGCGAAGGCGAATTGCTGGACTGTAACTGACACTGAGGCACGAAAGCGTGGGGAGCAAACAGG
ASV296	2	Similar	Delta	3.40017	1.00269	-2.39747	0.0455666	Bacteria	Firmicutes	Clostridia	Clostridia vadinBB60 group	NA	NA	NA	NA	TACGTAGGTGGCGAGCGTTGTCCGGAATGACTGGGCGTAAAGGGAGCGTAGGTTGTTGTTTAAGTTAAATGTGAAAGCCCGCGGCTCAACTGCGGAACTGCATTTAATACTGGACAACTAGAGTGCAGGAGGGGTAAGCGGAATTCCTAGTGTAGCGGTGGAATGCGTAGATATTAGGAAGAACACCAGAGGCGAAGGCGGCTTACTGGACTGTAACTGACACTGAGGCTCGAAAGCGTGGGGAGCAAACAGG		ASV211	1	Omicron	4.96713	2.78728	-2.17985	0.00392348	Bacteria	Firmicutes	Clostridia	Lachnospirales	Lachnospiraceae	Acetatifactor	NA	NA	TACGTAGGGGGCAAGCGTTATCCGGATTTACTGGGTGTAAAGGGAGCGTAGACGGCAGTGCAAGTCCGGAGTGAAAGCCCGGGGCTCAACCCTGGGACTGCTCTGGAAACTGTAAAGCTGGAGTGCGGGAGGGGCAGGCGGAATTCCTGGTGTAGCGGTGAAATGCGTAGATATCAGGAGGAACACCGGCGGCGAAGGCGGCCTGCTGGACCGTAACTGACGTTGAGGCTCGAAAGCGTGGGGAGCAAACAGG
ASV305	2	Similar	Delta	0.447049	-1.95043	-2.39747	0.00527768	Bacteria	Firmicutes	Clostridia	Lachnospirales	Lachnospiraceae	NA	NA	NA	TACGTAGGGGGCAAGCGTTATCCGGATTCACTGGGTGTAAAGGGAGCGTAGACGGCGACGCAAGTCTGGAGTGAAAGCCCGGGGCCCAACCCCGGGACTGCTCTGGAAACTGCGGCGCTGGAGTACGGGAGGGGCAGGCGGAATTCCTGGTGTAGCGGTGAAATGCGTAGATATCAGGAGGAACACCGGCGGCGAAGGCGGCCTGCTGGACCGTGACTGACGTTGAGGCTCGAGAGCGTGGGGAGCAAACAGG		ASV219	1	Omicron	5.6276	3.91288	-1.71472	0.00660735	Bacteria	Firmicutes	Clostridia	Oscillospirales	Ruminococcaceae	NA	NA	NA	TACGTAGGGAGCGAGCGTTGTCCGGAATTACTGGGTGTAAAGGGAGCGTAGGCGGGGATGCAAGTTGGGTGTTAAATCTACCGGCTCAACTGGTAGTCGCACTCAAAACTGCAGCTCTTGAGTGAAGTAGAGGCAGGCGGAATTCCTAGTGTAGCGGTGAAATGCGTAGATATTAGGAGGAACACCAGTGGCGAAGGCGGCCTGCTGGGCTTTTACTGACGCTGAGGCTCGAAAGTGTGGGGAGCAAACAGG
ASV307	2	Similar	Delta	0.447049	-1.95043	-2.39747	0.0453476	Bacteria	Firmicutes	Clostridia	Lachnospirales	Lachnospiraceae	NA	NA	NA	TACGTAGGGGGCGAGCGTTATCCGGATTTACTGGGTGTAAAGGGAGCGTAGACGGCTGGGCAAGCCTGATGTGAAAGGCGGGGGCGCAACCCTCGGACTGCATTGGGAACTGTCCGGCTGGAGCGCCGGAGGGGTAAGCGGAATTCCTGGTGTAGCGGTGAAATGCGTAGATATCAGGAGGAACACCGGTGGCGAAGGCGGCTTACTGGACGGCGACTGACGTTGATGCTCGAAAGCGTGGGGAGCGAACAGG		ASV253	1	Omicron	5.9975	2.95442	-3.04308	0.00698173	Bacteria	Firmicutes	Clostridia	Lachnospirales	Lachnospiraceae	NA	NA	NA	TACGTAGGGGGCAAGCGTTATCCGGATTTACTGGGTGTAAAGGGAGCGTAGACGGCCAGACAAGTCAGAAGTGAAAGCCCAGGGCTCAACTCTGGGACTGCTTTTGAAACTGCCGGGCTGGAGTGCAGGAGAGGTAAGCGGAATTCCTAGTGTAGCGGTGAAATGCGTAGATATTAGGAGGAACACCAGTGGCGAAGGCGGCTTACTGGACTGTAACTGACGTTGAGGCTCGAAAGCGTGGGGAGCAAACAGG
ASV309	2	Similar	Delta	0.447049	-1.95043	-2.39747	0.0195262	Bacteria	Firmicutes	Clostridia	Lachnospirales	Lachnospiraceae	NA	NA	NA	TACGTAGGGGGCAAGCGTTATCCGGATTTACTGGGTGTAAAGGGAGCGTAGACGGTTATGCAAGTCTGAAGTGAAAGCCCAAGGCTCAACCATGGGACTGCTTTGGAAACTGTAAAACTGGAGTGCAGGAGAGGTAAGCGGAATTCCTAGTGTAGCGGTGAAATGCGTAGATATTAGGAGGAACACCAGTGGCGAAGGCGGCTTACTGGACTGTAACTGACGTTGAGGCTCGAAGGCGTGGGGAGCAAACAGG		ASV267	1	Omicron	5.8489	3.9804	-1.86851	0.000158367	Bacteria	Firmicutes	Clostridia	Lachnospirales	Lachnospiraceae	NA	NA	NA	TACGTAGGGGGCAAGCGTTATCCGGATTTACTGGGTGTAAAGGGAGCGTAGACGGCATGGCAAGTCTGATGTGAAAACCCGGGGCTCAACCCCGGGACTGCATTGGAAACTGTCAGGCTAGAGTGTCGGAGAGGCAAGTGGAATTCCTAGTGTAGCGGTGAAATGCGTAGATATTAGGAGGAACACCAGTGGCGAAGGCGGCTTGCTGGACGATGACTGACGTTGAGGCTCGAAAGCGTGGGGAGCAAACAGG
ASV315	2	Similar	Delta	0.447049	-1.95043	-2.39747	0.0453476	Bacteria	Firmicutes	Clostridia	Lachnospirales	Lachnospiraceae	Roseburia	NA	NA	TACGTAGGGGGCAAGCGTTATCCGGATTCACTGGGCGTAAAGGGAGCGCAGGCGGCACGGCAAGTCTGGTGTGAAAGCCCGGGGCCCAACCCCGGGACTGCATTGGAAACTGCCGGGCTGGAGTGCCGGAGGGGTAAGCGGAATTCCTGGTGTAGCGGTGAAATGCGCAGATATCAGGAAGAACACCGGTGGCGCAGGCGGCTTACTGGACGGCAACTGACGCTGAGGCTCGAAAGCGTGGGGAGCAAACAGG		ASV294	1	Omicron	7.4288	4.38572	-3.04308	0.00549035	Bacteria	Bacteroidota	Bacteroidia	Bacteroidales	Muribaculaceae	NA	NA	NA	TACGGAGGATGCGAGCGTTATCCGGATTTATTGGGTTTAAAGGGTGCGTAGGCGGGATGCCAAGTCAGCGGTAAAAAAGCGGTGCTCAACGCCGTCGAGCCGTTGAAACTGGCGTTCTTGAGTGGGCGAGAAGTATGCGGAATGCGTGGTGTAGCGGTGAAATGCATAGATATCACGCAGAACTCCGATTGCGAAGGCAGCATACCGGCGCCCTACTGACGCTGAGGCACGAAAGCGTGGGTATCGACCACC
ASV316	2	Similar	Delta	0.447049	-1.95043	-2.39747	0.00171459	Bacteria	Firmicutes	Clostridia	Lachnospirales	Lachnospiraceae	Lachnospiraceae UCG-001	NA	NA	TACGTAGGGGGCAAGCGTTATCCGGATTTACTGGGTGTAAAGGGAGCGCAGGCGGTATGGCAAGTCAGATGTGAAAACCCAGGGCTCAACCCTGGGACTGCATTTGAAACTGCCATACTGGAGTGCCGGAGAGGTAAGTGGAATTCCTAGTGTAGCGGTGAAATGCGTAGATATTAGGAGGAACACCAGTGGCGAAGGCGGCTTACTGGACGGTAACTGACGCTGAGGCTCGAAAGCGTGGGGAGCAAACAGG		ASV302	1	Omicron	6.42138	3.3783	-3.04308	4.44652e-14	Bacteria	Firmicutes	Clostridia	Oscillospirales	Ruminococcaceae	NA	NA	NA	TACGTAGGGAGCAAGCGTTGTCCGGAATTACTGGGTGTAAAGGGAGCGTAGGCGGGAGGATAAGTTGAATGTGAAATCTATGGGCTCAACCCATAGCTGCGTTCAAAACTGTTCTTCTTGAGTGAAGTAGAGGCAGGCGGAATTCCTAGTGTAGCGGTGAAATGCGTAGATATTAGGAGGAACACCAGTGGCGAAGGCGGCCTGCTGGGCTTTTACTGACGCTGAGGCTCGAAAGCGTGGGTAGCAAACAGG
ASV321	2	Similar	Delta	0.447049	-1.95043	-2.39747	0.0101969	Bacteria	Firmicutes	Clostridia	Oscillospirales	Oscillospiraceae	Colidextribacter	NA	NA	TACGTAGGTGGCAAGCGTTATCCGGATTTACTGGGTGTAAAGGGCGTGTAGGCGGGGACGCAAGTCAGATGTGAAAACCATGGGCTCAACCTGTGGCCTGCATTTGAAACTGTGTTTCTTGAGTACTGGAGAGGCAGACGGAATTCCTAGTGTAGCGGTGAAATGCGTAGATATTAGGAGGAACACCAGTGGCGAAGGCGGTCTGCTGGACAGCAACTGACGCTGAGGCGCGAAAGCGTGGGGAGCAAACAGG		ASV319	1	Omicron	7.35896	4.31588	-3.04308	0.00505047	Bacteria	Bacteroidota	Bacteroidia	Bacteroidales	Muribaculaceae	NA	NA	NA	TACGGAGGATGCGAGCGTTATCCGGATTTATTGGGTTTAAAGGGTGCGTAGGCGGACTGTCAAGTCAGCGGTAAAATTGAGAGGCTCAACCTCTTCCCGCCGTTGAAACTGGTGGTCTTGAGTGGATGAGAAGTACGCGGAATGCGTGGTGTAGCGGTGAAATGCATAGATATCACGCAGAACTCCGATTGCGAAGGCAGCGTACCGGCATCCAACTGACGCTGAGGCACGAAAGCGTGGGGATCAACCACC
ASV323	2	Similar	Delta	0.447049	-1.95043	-2.39747	0.0453476	Bacteria	Firmicutes	Clostridia	Lachnospirales	Lachnospiraceae	Lachnospiraceae NK4A136 group	NA	NA	TACGTAGGGGGCAAGCGTTATCCGGATTTACTGGGTGTAAAGGGAGCGTAGACGGCGATGCAAGTCTGAAGTGAAAGGCGGGGGCTCAACCCCTGGACTGCTTTGGAAACTGTATGGCTGGAGTGCAGGAGAGGTAAGTGGAATTCCTAGTGTAGCGGTGAAATGCGTAGATATTAGGAGGAACACCAGTGGCGAAGGCGGCTTACTGGACTGTAACTGACGTTGAGGCTCGAAAGCGTGGGGAGCAAACAGG		ASV329	1	Omicron	4.80839	1.76531	-3.04308	0.0148091	Bacteria	Firmicutes	Clostridia	Lachnospirales	Lachnospiraceae	NA	NA	NA	TACGTAGGGGGCAAGCGTTATCCGGATTTACTGGGTGTAAAGGGAGCGTAGACGGAAAGGCAAGTCAGAAGTGAAAACCCAAGGCTCAACCATGGGACTGCTTTTGAAACTGTCAAACTAGAGTACGGGAGAGGTAAGAGGAATTCCTAGTGTAGCGGTGAAATGCGTAGATATTAGGAGGAACACCAGTGGCGAAGGCGTCTTACTGGACCGAAACTGACGTTGAGGCTCGAAAGCGTGGGGAGCAAACAGG
ASV330	2	Similar	Delta	0.447049	-1.95043	-2.39747	0.0453476	Bacteria	Firmicutes	Clostridia	Oscillospirales	Oscillospiraceae	UCG-005	NA	NA	TACGTAGGTGGCAAGCGTTGTCCGGATTTACTGGGTGTAAAGGGCGTGTAGGCGGAGCTGCAAGTCAGATGTGAAATCCCGGGGCTCAACCCCGGAACTGCATTTGAAACTGTAGCCCTTGAGTATCGGAGAGGCAGGCGGAATTCCTAGTGTAGCGGTGAAATGCGTAGATATTAGGAGGAACACCAGTGGCGAAGGCGGCCTGCTGGACGACAACTGACGCTGAGGCGCGAAAGCGTGGGGAGCAAACAGG		ASV330	1	Omicron	7.0793	4.03622	-3.04308	0.000343276	Bacteria	Firmicutes	Clostridia	Oscillospirales	Oscillospiraceae	UCG-005	NA	NA	TACGTAGGTGGCAAGCGTTGTCCGGATTTACTGGGTGTAAAGGGCGTGTAGGCGGAGCTGCAAGTCAGATGTGAAATCCCGGGGCTCAACCCCGGAACTGCATTTGAAACTGTAGCCCTTGAGTATCGGAGAGGCAGGCGGAATTCCTAGTGTAGCGGTGAAATGCGTAGATATTAGGAGGAACACCAGTGGCGAAGGCGGCCTGCTGGACGACAACTGACGCTGAGGCGCGAAAGCGTGGGGAGCAAACAGG
ASV337	2	Similar	Delta	0.447049	-1.95043	-2.39747	0.0453476	Bacteria	Bacteroidota	Bacteroidia	Bacteroidales	Muribaculaceae	Muribaculum	NA	NA	TACGGAGGATGCGAGCGTTATCCGGATTTATTGGGTTTAAAGGGTGCGTAGGCGGAATATCAAGTCAGCGGTAAAAATTCGGGGCTCAACCCCGTCGTGCCGTTGAAACTGATGTTCTTGAGTGGGCGAGAAGTATGCGGAATGCGTGGTGTAGCGGTGAAATGCATAGATATCACGCAGAACTCCGATTGCGAAGGCAGCATACCGGCGCCCAACTGACGCTGAAGCACGAAAGCGTGGGTATCGACCACC		ASV363	1	Omicron	6.27906	3.23598	-3.04308	0.00148008	Bacteria	Firmicutes	Clostridia	Lachnospirales	Lachnospiraceae	NA	NA	NA	TACGTAGGGGGCAAGCGTTATCCGGATTTACTGGGTGTAAAGGGAGCGTAGACGGCCAGGCAAGTCTGAAGTGAAAGCCCGGGGCTCAACCCCGGGACCGCTTTGGAAACTGTATGGCTAGAGTGCGGGAGGGGTAGGCGGAATTCCTAGTGTAGCGGTGAAATGCGTAGATATTAGGAGGAACACCGGTGGCGAAGGCGGCCTACTGGACCGTAACTGACGTTGAGGCTCGAAGGCGTGGGGAGCAAACAGG
ASV342	2	Similar	Delta	1.65403	-0.743442	-2.39747	0.00737218	Bacteria	Firmicutes	Clostridia	Lachnospirales	Lachnospiraceae	NA	NA	NA	TACGTAGGGGGCAAGCGTTATCCGGATTTACTGGGTGTAAAGGGAGCGTAGGTGGCATGGTAAGCCAGAAGTGAAAACCCGGGGCTCAACCCCGCGGATTGCTTTTGGAACTATCAGGCTGGAGTGCTGGAGGGGTAAGCGGAATTCCTAGTGTAGCGGTGAAATGCGTAGATATTAGGAGGAACACCGGTGGCGAAGGCGGCTTACTGGACAGAAACTGACACTGAGGCTCGAAAGCGTGGGGAGCAAACAGG		ASV377	1	Omicron	5.98388	2.9408	-3.04308	1.98392e-05	Bacteria	Firmicutes	Clostridia	Lachnospirales	Lachnospiraceae	NA	NA	NA	TACGTAGGGGGCAAGCGTTATCCGGATTTACTGGGTGTAAAGGGAGCGTAGGTGGCGTGCCAAGTCAGGAGTGAAAACCCAGGGCCCAACCCTGGGACTGCTCTTGAAACTGGCAGGCTTGAGTGCTGGAGAGGTAAGCGGAATTCCTAGTGTAGCGGTGAAATGCGTAGATATTAGGAGGAACACCAGTGGCGAAGGCGGCTTACTGGACAGTGACTGACACTGAGGCTCGAAAGCGTGGGGAGCAAACAGG
ASV345	2	Similar	Delta	0.447049	-1.95043	-2.39747	0.00519793	Bacteria	Firmicutes	Clostridia	Clostridia vadinBB60 group	NA	NA	NA	NA	TACGTAGGAGGCAAGCGTTATCCGGAATGACTGGGCGTAAAGGGTGCGTAGGTGGTTTGGCAAGTTAGTAGCGTAACTCCGGAGCTCAACTTCGGAACTACTACTAAAACTGTCGGACTTGAGTGCAGGAGGGGCAACTGGAATTCCTAGTGTAGCGGTGGAATGCGTAGATATTAGGAGGAACACCAGTGGCGAAGGCGAGTTGCTGGACTGTAACTGACACTGAGGCACGAAAGCGTGGGGAGCAAACAGG		ASV401	1	Omicron	3.80931	0.766232	-3.04308	0.0172014	Bacteria	Firmicutes	Clostridia	Lachnospirales	Lachnospiraceae	Lachnospiraceae UCG-010	NA	NA	TACGTAGGGGGCAAGCGTTATCCGGAATTACTGGGTGTAAAGGGAGCGTAGGCGGCATGGTAAGCCAGATGTGAAAGCCCGCGGCTTAACCGCGCGGATTGCATTTGGAACTATCAAGCTAGAGTACAGGAGAGGAAAGCGGAATTCCTAGTGTAGCGGTGAAATGCGTAGATATTAGGAAGAACACCAGTGGCGAAGGCGGCTTTCTGGACTGAAACTGACGCTGAGGCTCGAAAGCGTGGGGAGCAAACAGG
ASV351	2	Similar	Delta	0.447049	-1.95043	-2.39747	0.0453476	Bacteria	Firmicutes	Clostridia	Lachnospirales	Lachnospiraceae	NA	NA	NA	TACGTATGGAGCAAGCGTTATCCGGATTTACTGGGTGTAAAGGGAGCGCAGGCGGCTTTGCAAGTCTGATGTGAAAGGCCGGGGCTCAACCCCGGGACTGCATTGGAAACTGTAAAGCTAGAGTGCCGGAGAGGTAAGCGGAATTCCTAGTGTAGCGGTGAAATGCGTAGATATTAGGAGGAACACCAGTGGCGAAGGCGGCTTACTGGACGGCAACTGACGCTGAGGCTCGAAAGCGTGGGGAGCAAACAGG		ASV403	1	Omicron	5.10436	2.06128	-3.04308	0.000325627	Bacteria	Firmicutes	Bacilli	Erysipelotrichales	Erysipelatoclostridiaceae	Erysipelatoclostridium	NA	NA	TACGTAGGTGGCAAGCGTTATCCGGAATTATTGGGCGTAAAGAGGGAGCAGGCGGCAGCAAAGGTCTGTGGTGAAAGACTGAAGCTTAACTTCAGTAAGCCATAGAAACCGGGCAGCTAGAGTGCAGGAGAGGATCGTGGAATTCCATGTGTAGCGGTGAAATGCGTAGATATATGGAGGAACACCAGTGGCGAAGGCGACGATCTGGCCTGCAACTGACGCTCAGTCCCGAAAGCGTGGGGAGCAAATAGG
ASV354	2	Similar	Delta	0.447049	-1.95043	-2.39747	0.000573969	Bacteria	Firmicutes	Clostridia	Lachnospirales	Lachnospiraceae	Acetatifactor	NA	NA	TACGTAGGGGGCAAGCGTTATCCGGATTTACTGGGTGTAAAGGGAGCGTAGACGGCAGTGCAAGTCCGGAGTGAAAGCCCGGGGCTCAACCCTGGGACTGCTCTGGAAACTGCAAAGCTGGAGTGCGGGAGGGGCAGGCGGAATTCCTGGTGTAGCGGTGAAATGCGTAGATATCAGGAGGAACACCGGCGGCGAAGGCGGCCTGCTGGACCGTAACTGACGTTGAGGCTCGAAAGCGTGGGGAGCAAACAGG		ASV451	1	Omicron	5.42815	2.38507	-3.04308	0.00199305	Bacteria	Firmicutes	Clostridia	Lachnospirales	Lachnospiraceae	NA	NA	NA	TACGTATGGAGCAAGCGTTATCCGGATTTACTGGGTGTAAAGGGAGCGTAGGCGGTAAGGCAAGTCTGATGTGAAAGGCCAGGGCTCAACCCTGGGACTGCATTGGAAACTGTTTAACTGGAGTGTCGGAGAGGCAAGTGGAATTCCTAGTGTAGCGGTGAAATGCGTAGATATTAGGAGGAACACCAGTGGCGAAGGCGGCTTGCTGGACGATGACTGACGCTGAGGCTCGAAAGCGTGGGGAGCAAACAGG
ASV355	2	Similar	Delta	0.447049	-1.95043	-2.39747	0.0453476	Bacteria	Firmicutes	Clostridia	Oscillospirales	Ruminococcaceae	Incertae Sedis	NA	NA	TACGTAGGGAGCGAGCGTTGTCCGGATTTACTGGGTGTAAAGGGTGCGTAGGCGGCCCTGCAAGTCAGAAGTGAAATCCATGGGCTTAACCCGTGAACTGCTTTTGAAACTGCAGGACTTGAGTGGAGTAGAGGTAGGCGGAATTCCCGGTGTAGCGGTGAAATGCGTAGAGATCGGGAGGAACACCAGTGGCGAAGGCGGCCTACTGGGCTTTAACTGACGCTGAAGCACGAAAGCGTGGGTAGCAAACAGG		ASV459	1	Omicron	4.25788	1.2148	-3.04308	0.0274095	Bacteria	Firmicutes	Clostridia	Clostridia UCG-014	NA	NA	NA	NA	TACGTAGGGAGCAAGCGTTATCCGGAATTATTGGGTGTAAAGGGTGCGTAGACGGGATAACAAGTTGGTTGTGAAACCCCTCGGCTCAACTGAGGAACTGCAACCAAAACTATTATTCTTGAGTGCAGGAGAGGAAAGTGGAATTCCTAGTGTAGCGGTGAAATGCGTAGATATTAGGAAGAACACCGGTGGCGAAGGCGACTTTCTGGACTGTAACTGACGTTGAGGCACGAAAGTGTGGGGAGCAAACAGG
ASV356	2	Similar	Delta	0.447049	-1.95043	-2.39747	0.0936224	Bacteria	Firmicutes	Clostridia	Lachnospirales	Lachnospiraceae	Marvinbryantia	NA	NA	TACGTATGGAGCAAGCGTTATCCGGAATTACTGGGTGTAAAGGGAGCGTAGACGGATGTGCAAGTCTGATGTGAAAGGCGGGGGCTCAACCCCTGGACTGCATTGGAAACTGTAAATCTTGAGTGCCGGAGAGGTAAGCGGAATTCCTAGTGTAGCGGTGAAATGCGTAGATATTAGGAGGAACACCAGTGGCGAAGGCGGCTTACTGGACGGTAACTGACGTTGAGGCTCGAAAGCGTGGGGAGCAAACAGG		ASV537	1	Omicron	-3.60457	-3.78618	-0.181617	0.0842999	Bacteria	Firmicutes	Clostridia	Oscillospirales	Ruminococcaceae	Incertae Sedis	NA	NA	TACGTAGGGAGCAAGCGTTGTCCGGATTTACTGGGTGTAAAGGGTGCGTAGGCGGCTTTGCAAGTCAGAAGTGAAATCCATGGGCTTAACCCATGAACTGCTTTTGAAACTGCAGAGCTTGAGTGGAGTAGAGGTAGGCGGAATTCCCGGTGTAGCGGTGAAATGCGTAGAGATCGGGAGGAACACCAGTGGCGAAGGCGGCCTGCTGGGCTCTAACTGACGCTGAGGCACGAAAGCGTGGGTAGCAAACAGG
ASV366	2	Similar	Delta	0.447049	-1.95043	-2.39747	0.0453476	Bacteria	Firmicutes	Clostridia	Oscillospirales	Ruminococcaceae	Incertae Sedis	NA	NA	TACGTAGGGAGCGAGCGTTGTCCGGATTTACTGGGTGTAAAGGGTGCGTAGGCGGCAATGCAAGTCAGGCGTGAAAGCTCGGGGCTTAACCCCGAAACTGCGCTTGAAACTGTGTTGCTTGAGTGAAGTAGAGGTAGGCGGAATTCCCGGTGTAGCGGTGAAATGCGTAGAGATCGGGAGGAACACCAGTGGCGAAGGCGGCCTACTGGGCTTTAACTGACGCTGAGGCACGAAAGCATGGGTAGCAAACAGG		ASV4	1	Beta	-15.8398	-4.8954	10.9444	0.00171295	Bacteria	Bacteroidota	Bacteroidia	Bacteroidales	Muribaculaceae	NA	NA	NA	TACGGAGGATGCGAGCGTTATCCGGATTTATTGGGTTTAAAGGGTGCGTAGGCGGTATGGTAAGTCAGCGGTAAAAGCCCGGGGCTCAACCCCGGCGAGCCGTTGAAACTGCCGTGCTAGAGAGGAAGAGAAGTAGGCGGAATGCGCAGTGTAGCGGTGAAATGCTTAGATATTGCGCAGAACTCCGATTGCGAAGGCAGCCTACCGGCTTCTGTCTGACGCTGAGGCACGAAAGCGTGGGTATCGAACAGG
ASV370	2	Similar	Delta	0.447049	-1.95043	-2.39747	0.0453476	Bacteria	Firmicutes	Clostridia	Lachnospirales	Lachnospiraceae	GCA-900066575	NA	NA	TACGTAGGGGGCAAGCGTTATCCGGATTTACTGGGTGTAAAGGGAGCGTAGGCGGCAAGGTAAGCCAGAAGTGAAAGCCCGTGGCTCAACTGCGGGACTGCTTTTGGAACTATCTAGCTAGATTGCAGGAGAGGTAAGTGGAATTCCTAGTGTAGCGGTGAAATGCGTAGATATTAGGAGGAACACCAGTGGCGAAGGCGGCTTACTGGACTGTAAATGACGCTGAGGCTCGAAAGCGTGGGGAGCAAACAGG		ASV10	1	Beta	-11.517	-0.679121	10.8379	0.00551778	Bacteria	Bacteroidota	Bacteroidia	Bacteroidales	Muribaculaceae	Muribaculum	NA	intestinale	TACGGAGGATGCGAGCGTTATCCGGATTTATTGGGTTTAAAGGGTGCGTAGGCGGAATATCAAGTCAGCGGTAAAAATTCGGGGCTCAACCCCGTCGTGCCGTTGAAACTGATGTTCTTGAGTGGGCGAGAAGTATGCGGAATGCGTGGTGTAGCGGTGAAATGCATAGATATCACGCAGAACTCCGATTGCGAAGGCAGCATACCGGCGCCCAACTGACGCTGAAGCACGAAAGCGTGGGTATCGAACAGG
ASV372	2	Similar	Delta	0.447049	-1.95043	-2.39747	0.00029	Bacteria	Firmicutes	Bacilli	RF39	NA	NA	NA	NA	TACGTAGGGAGCGAGCGTTATCCGGATTTATTGGGTGTAAAGGGTGCGTAGGCGGCTTTTTAGGTCTAAGGTTTAAGCCCGGAGCTTAACTCCGGTTCGCCTTAGAAACCGATTCGCTTGAGTATGGTAGAGGCAAGTGGAATTTCTAGTGTAGCGGTAAAATGCGTAGATATTAGAAGGAACACCAGTGGCGAAGGCGACTTGCTGGGCCATTACTGACGCTGAGGCACGAAAGCGTGGGGAGCAAATAGG		ASV24	1	Beta	-16.8997	-4.8954	12.0043	0.032977	Bacteria	Bacteroidota	Bacteroidia	Bacteroidales	Muribaculaceae	NA	NA	NA	TACGGAGGATGCGAGCGTTATCCGGATTTATTGGGTTTAAAGGGTGCGCAGGCGGTCTGTTAAGTCAGCGGTCAAAGCCCGGGGCTCAACCCCGGTCCGCCGTTGAAACTGGCAGTCTCGAGTTGGAGAGAAGTATGCGGAATGCGCGGTGTAGCGGTGAAATGCATAGATATCGCGCAGAACTCCGATTGCGAAGGCAGCATGCCGGCTCCACACTGACGCTGAGGCACGAAAGCGTGGGTATCGAACAGG
ASV384	2	Similar	Delta	0.447049	-1.95043	-2.39747	0.0453476	Bacteria	Firmicutes	Clostridia	Lachnospirales	Lachnospiraceae	NA	NA	NA	TACGTAGGGGGCAAGCGTTATCCGGATTTACTGGGTGTAAAGGGAGCGTAGACGGCTGTGCAAGTCTGAAGTGAAAGCCCGTGGCTCAACCGCGGAACTGCTTTGGAAACTGTATGGCTTGAGTACTGGAGAGGCAGGCGGAATTCCTAGTGTAGCGGTGAAATGCGTAGATATTAGGAGGAACACCAGTGGCGAAGGCGGCCTGCTGGACAGAAACTGACGTTGAGGCTCGAAAGCGTGGGGAGCAAACAGG		ASV27	1	Beta	-16.3037	-4.8954	11.4083	1.17552e-07	Bacteria	Bacteroidota	Bacteroidia	Bacteroidales	Muribaculaceae	NA	NA	NA	TACGGAGGATGCGAGCGTTATCCGGATTTATTGGGTTTAAAGGGTGCGCAGGCGGTCTGTTAAGTCAGCGGTCAAAGCCCGGGGCTCAACCCCGGCCCGCCGTTGAAACTGGCAGTCTCGAGTTGGAGAGAAGTATGCGGAATGCGCGGTGTAGCGGTGAAATGCATAGATATCGCGCAGAACTCCGATTGCGAAGGCAGCATGCCGGCTCCACACTGACGCTGAGGCACGAAAGCGTGGGTATCGAACACC
ASV385	2	Similar	Delta	2.14051	-0.256965	-2.39747	0.00785441	Bacteria	Firmicutes	Clostridia	Oscillospirales	Oscillospiraceae	Oscillibacter	NA	NA	TACGTAGGTGGCAAGCGTTGTCCGGATTTACTGGGTGTAAAGGGCGTGCAGCCGGGAAGACAAGTCAGATGTGAAATCCCGCGGCTCAACCGCGGAACTGCATTTGAAACTGTTTTTCTTGAGTATCGGAGAGGTAATCGGAATTCCTAGTGTAGCGGTGAAATGCGTAGATATTAGGAAGAACACCAGTGGCGAAGGCGGATTACTGGACGACAACTGACGGTGAGGCGCGAAAGCGTGGGGAGCAAACAGG		ASV61	1	Beta	10.3392	7.91058	-2.42862	0.00168161	Bacteria	Firmicutes	Clostridia	Lachnospirales	Lachnospiraceae	Lachnospiraceae NK4A136 group	NA	NA	TACGTAGGGGGCAAGCGTTATCCGGATTTACTGGGTGTAAAGGGAGCGTAGACGGCAGCGCAAGTCTGGAGTGAAATGCCGGGGCCCAACCCCGGAACTGCTTTGGAAACTGTGCGGCTCGAGTGCGGGAGAGGTAGGCGGAATTCCTAGTGTAGCGGTGAAATGCGTAGATATTAGGAGGAACACCAGTGGCGAAGGCGGCTTACTGGACCGTAACTGACGTTGAGGCTCGAAAGCGTGGGGAGCAAACAGG
ASV389	2	Similar	Delta	0.447049	-1.95043	-2.39747	0.000330367	Bacteria	Firmicutes	Bacilli	Erysipelotrichales	Erysipelotrichaceae	NA	NA	NA	TACGTAGGTGGCAAGCGTTATCCGGAATGATTGGGCGTAAAGGGTGCGTAGGCGGCAAAATAAGTCTGAAGTAAAAGGCGTTGGCTCAACCAACGTAAGCTTTGGAAACTGTTAAGCTAGCGTGCAGGAGAGGTTAGTGGAATTCCATGTGTAGCGGTAAAATGCGTAGATATATGGAGGAACACCAGTGGCGAAGGCGGCTAACTGGCCTGTAACGGACGCTGAGGCACGAAAGCGTGGGGAGCAAATAGG		ASV67	1	Beta	-14.5467	-4.8954	9.6513	4.46428e-15	Bacteria	Bacteroidota	Bacteroidia	Bacteroidales	Rikenellaceae	Alistipes	NA	NA	TACGGAGGATCCAAGCGTTATCCGGATTTATTGGGTTTAAAGGGTGCGTAGGCGGTTTTATAAGTTAGAGGTGAAATCTCGGGGCTCAACTCCGAAATTGCCTCTAATACTGTAGGACTAGAGAGTAGTTGCGGTAGGCGGAATGTATGGTGTAGCGGTGAAATGCTTAGAGATCATACAGAACACCGATTGCGAAGGCAGCTTACCAAACTATATCTGACGTTGAGGCACGAAAGCGTGGGGAGCAAACAGG
ASV396	2	Similar	Delta	0.447049	-1.95043	-2.39747	0.00519793	Bacteria	Proteobacteria	Gammaproteobacteria	Enterobacterales	Enterobacteriaceae	Escherichia-Shigella	NA	albertii/boydii/coli/dysenteriae/enterica/fergusonii/flexneri/marmotae/sonnei	TACGGAGGGTGCAAGCGTTAATCGGAATTACTGGGCGTAAAGCGCACGCAGGCGGTTTGTTAAGTCAGATGTGAAATCCCCGGGCTCAACCTGGGAACTGCATCTGATACTGGCAAGCTTGAGTCTCGTAGAGGGGGGTAGAATTCCAGGTGTAGCGGTGAAATGCGTAGAGATCTGGAGGAATACCGGTGGCGAAGGCGGCCCCCTGGACGAAGACTGACGCTCAGGTGCGAAAGCGTGGGGAGCAAACAGG		ASV73	1	Beta	6.65428	4.45273	-2.20155	0.00742413	Bacteria	Firmicutes	Clostridia	Lachnospirales	Lachnospiraceae	Lachnospiraceae NK4A136 group	NA	bacterium	TACGTAGGGGGCAAGCGTTATCCGGATTTACTGGGTGTAAAGGGAGCGTAGACGGCGATGCAAGTCTGAAGTGAAAGGCGGGGGCCCAACCCCCGGACTGCTTTGGAAACTGTATGGCTGGAGTGCAGGAGAGGTAAGTGGAATTCCTAGTGTAGCGGTGAAATGCGTAGATATTAGGAGGAACACCAGTGGCGAAGGCGGCTTACTGGACTGTAACTGACGTTGAGGCTCGAAAGCGTGGGGAGCAAACAGG
ASV397	2	Similar	Delta	0.447049	-1.95043	-2.39747	0.0453476	Bacteria	Firmicutes	Clostridia	Lachnospirales	Lachnospiraceae	NA	NA	NA	TACGTAGGGGGCAAGCGTTATCCGGATTTACTGGGTGTAAAGGGAGCGTAGACGGTATGGCAAGTCTGAAGTGAAAGCCCCGGGCTCAACCTGGGAATTGCTTTGGAAACTGTTAAACTAGAGTGCTGGAGAGGCAGGCGGAATTCCTAGTGTAGCGGTGAAATGCGTAGATATTAGGAGGAACACCAGTGGCGAAGGCGGCCTGCTGGACAGTAACTGACGTTGAGGCTCGAAAGCGTGGGGAGCAAACAGG		ASV121	1	Beta	-11.5103	-4.8954	6.61488	0.0219515	Bacteria	Bacteroidota	Bacteroidia	Bacteroidales	Muribaculaceae	NA	NA	NA	TACGGAGGATGCGAGCGTTATCCGGATTTATTGGGTTTAAAGGGTGCGTAGGCGGACGCTTAAGTCAGCGGTAAAATTGCGGGGCTCAACCTCGTCGAGCCGTTGAAACTGGGTGTCTTGAGTGGGCGAGAAGTACGCGGAATGCGTGGTGTAGCGGTGAAATGCATAGATATCACGCAGAACTCCGATTGCGAAGGCAGCGTACCGGCGCCCAACTGACGCTGAAGCACGAAGGCGTGGGTATCGAACAGG
ASV401	2	Similar	Delta	0.447049	-1.95043	-2.39747	0.0453476	Bacteria	Firmicutes	Clostridia	Lachnospirales	Lachnospiraceae	Lachnospiraceae UCG-010	NA	NA	TACGTAGGGGGCAAGCGTTATCCGGAATTACTGGGTGTAAAGGGAGCGTAGGCGGCATGGTAAGCCAGATGTGAAAGCCCGCGGCTTAACCGCGCGGATTGCATTTGGAACTATCAAGCTAGAGTACAGGAGAGGAAAGCGGAATTCCTAGTGTAGCGGTGAAATGCGTAGATATTAGGAAGAACACCAGTGGCGAAGGCGGCTTTCTGGACTGAAACTGACGCTGAGGCTCGAAAGCGTGGGGAGCAAACAGG		ASV147	1	Beta	9.19037	6.14729	-3.04308	7.49056e-16	Bacteria	Firmicutes	Clostridia	Lachnospirales	Lachnospiraceae	[Eubacterium] xylanophilum group	NA	NA	TACGTAGGGGGCAAGCGTTATCCGGATTTACTGGGTGTAAAGGGAGCGTAGGTGGCAGGGCAAGTCAGATGTGAAAACCCGGGGCTCAACTCCGGGATTGCATTTGAAACTGTCCGGCTGGAGTGCAGGAGAGGTAAGTGGAATTCCTAGTGTAGCGGTGAAATGCATAGATATTAGGAGGAACACCAGTGGCGAAGGCGGCTTACTGGACTGTAACTGACACTGAGGCTCGAAAGCGTGGGGAGCAAACAGG
ASV403	2	Similar	Delta	0.447049	-1.95043	-2.39747	0.0453476	Bacteria	Firmicutes	Bacilli	Erysipelotrichales	Erysipelatoclostridiaceae	Erysipelatoclostridium	NA	NA	TACGTAGGTGGCAAGCGTTATCCGGAATTATTGGGCGTAAAGAGGGAGCAGGCGGCAGCAAAGGTCTGTGGTGAAAGACTGAAGCTTAACTTCAGTAAGCCATAGAAACCGGGCAGCTAGAGTGCAGGAGAGGATCGTGGAATTCCATGTGTAGCGGTGAAATGCGTAGATATATGGAGGAACACCAGTGGCGAAGGCGACGATCTGGCCTGCAACTGACGCTCAGTCCCGAAAGCGTGGGGAGCAAATAGG		ASV157	1	Beta	5.64264	2.59956	-3.04308	0.0148892	Bacteria	Firmicutes	Clostridia	Lachnospirales	Lachnospiraceae	NA	NA	NA	TACGTAGGGGGCAAGCGTTATCCGGATTTACTGGGTGTAAAGGGAGCGTAGACGGCGCGGCAAGTCTGAAGTGAAAGGCAGGGGCTTAACCCCTGAACTGCTTTGGAAACTGCCATGCTAGAGTGCTGGAGAGGTAAGTGGAATTCCTAGTGTAGCGGTGAAATGCGTAGATATTAGGAGGAACACCAGTGGCGAAGGCGGCTTACTGGACAGTAACTGACGTTGAGGCTCGAAAGCGTGGGGAGCAAACAGG
ASV404	2	Similar	Delta	0.447049	-1.95043	-2.39747	0.000330367	Bacteria	Firmicutes	Clostridia	Lachnospirales	Lachnospiraceae	NA	NA	NA	TACGTAGGGGGCGAGCGTTATCCGGATTCACTGGGTGTAAAGGGAGCGTAGACGGCCAAGCAAGCCAGGGGTGAAAGCCCGGGGCCCAACCCCGGGACTGCCCTTGGAACTGCATGGCTGGAGTGCGGGAGGGGCAGGCGGAATTCCTGGTGTAGCGGTGAAATGCGTAGATATCAGGAGGAACACCGGCGGCGAAGGCGGCCTGCTGGACCGCGACTGACGTTGAGGCTCGAAAGCGTGGGGAGCGAACAGG		ASV160	1	Beta	-11.6334	-4.8954	6.73796	0.000217473	Bacteria	Bacteroidota	Bacteroidia	Bacteroidales	Muribaculaceae	NA	NA	NA	TACGGAGGATGCGAGCGTTATCCGGATTTATTGGGTTTAAAGGGTGCGTAGGCGGGCCTTCAGGCCGGCGGTAAAATTGCGGGGCTCAACCCCGCCGAGCCGTCGGAACCGGGGGCCTTGAGTACCGGAGAAGTACGCGGAATGCGTGGTGTAGCGGTGAAATGCATAGATATCACGCAGAACCCCGATTGCGAAGGCAGCGTACCGGCCGGTCACTGACGCTGAGGCACGAAAGCGCGGGTATCGAACAGG
ASV411	2	Similar	Delta	0.447049	-1.95043	-2.39747	0.0453476	Bacteria	Firmicutes	Clostridia	Lachnospirales	Lachnospiraceae	NA	NA	NA	TACGTAGGGGGCAAGCGTTATCCGGATTTACTGGGTGTAAAGGGAGCGTAGACGGTTATGCAAGTCAGAAGTGAAAGCCCAAAGCTCAACTTCGGGACTGCTTTTGAAACTGTGTAACTAGAGTGCAGGAGGGGTAAGCGGAATTCCTAGTGTAGCGGTGAAATGCGTAGATATTAGGAGGAACACCGGCGGCGAAGGCGGCTTACTGGACTGTAACTGACGTTGAGGCTCGAAAGCGTGGGGAGCAAACAGG		ASV170	1	Beta	5.60646	2.56338	-3.04308	0.00877871	Bacteria	Firmicutes	Clostridia	Lachnospirales	Lachnospiraceae	Lachnoclostridium	NA	NA	TACGTAGGGGGCAAGCGTTATCCGGATTTACTGGGTGTAAAGGGAGCGTAGACGGCGGTGCAAGCCAGATGTGAAAGCCCGGGGCTCAACCCCGGGACTGCATTTGGAACTGTGCTGCTAGAGTGTCGGAGAGGCAGGCGGAATTCCTAGTGTAGCGGTGAAATGCGTAGATATTAGGAGGAACACCAGTGGCGAAGGCGGCCTGCTGGACGATGACTGACGTTGAGGCTCGAAAGCGTGGGGAGCAAACAGG
ASV412	2	Similar	Delta	0.447049	-1.95043	-2.39747	0.0453476	Bacteria	Firmicutes	Clostridia	Lachnospirales	Lachnospiraceae	Blautia	NA	NA	TACGTAGGGGGCAAGCGTTATCCGGATTTACTGGGTGTAAAGGGGGCGCAGACGGCGATGCAAGCCAGGAGTGAAAGCCCGGGGCCCAACCCCGGGACTGCTCTTGGAACTGCGTGGCTAGAGTGCAGGAGGGGCAGGCGGAATTCCTGGTGTAGCGGTGAAATGCGTAGATATCAGGAGGAACACCGGTGGCGAAGGCGGCCTGCTGGACTGCAACTGACGTTGAGGCCCGAAAGCGTGGGGAGCAAACAGG		ASV225	1	Beta	6.99268	3.9496	-3.04308	0.0415978	Bacteria	Firmicutes	Clostridia	Lachnospirales	Lachnospiraceae	Lachnospiraceae UCG-001	NA	NA	TACGTAGGGGGCGAGCGTTATCCGGATTTACTGGGTGTAAAGGGAGCGCAGGCGGCGTGGCAAGTCAGATGTGAAAACCCGGGGCCCAACCCCGGGACTGCATTTGAAACTGCCATGCTGGAGTGCCGGAGAGGCAAGTGGAATTCCTAGTGTAGCGGTGAAATGCGTAGATATTAGGAGGAACACCAGTGGCGGAGGCGGCTTGCTGGACGGTAACTGACGCTGAGGCTCGAAAGCGTGGGGAGCAAACAGG
ASV415	2	Similar	Delta	0.447049	-1.95043	-2.39747	0.0453476	Bacteria	Firmicutes	Clostridia	Clostridia vadinBB60 group	NA	NA	NA	NA	TACGTAGGGGGCAAGCGTTGTCCGGAATGACTGGGCGTAAAGGGAGTGTAGGCGGCCTTGTAAGTTAGATGTGAAATCCTACGGCTTAACCGTAGAACTGCATCTAAAACTGTGAGGCTGGAGTGCAGGAGAGGTGAGTGGAATTCCTAGTGTAGCGGTGGAATGCGTAGATATTAGGAGGAACACCAGAGGCGAAGGCGACTCACTGGACTGTAACTGACGCTGAGGCTCGAAAGCGTGGGGAGCAAACAGG		ASV234	1	Beta	6.58596	3.54288	-3.04308	2.69438e-12	Bacteria	Firmicutes	Clostridia	Lachnospirales	Lachnospiraceae	NA	NA	coccoides	TACGTAGGGGGCGAGCGTTATCCGGAATTACTGGGTGTAAAGGGAGCGTAGACGGCGAGGTAAGCCTGAAGTGGAAGCCCGCGGCCCAACCGCGGAACTGCTTTGGGAACTGTTTTGCTGGAGTATGGGAGGGGTAAGCGGAATTCCTGGTGTAGCGGTGAAATGCGTAGATATCAGGAGGAACACCGGTGGCGAAGGCGGCTTACTGGACCATAACTGACGTTGAGGCTCGAAAGCGTGGGGAGCGAACAGG
ASV422	2	Similar	Delta	0.447049	-1.95043	-2.39747	0.00826178	Bacteria	Firmicutes	Clostridia	Clostridia vadinBB60 group	NA	NA	NA	NA	TACGTAGGGGGCGAGCGTTGTCCGGAATGACTGGGCGTAAAGGGAGTGTAGGCGGCTCTTTAAGTTATATGTGAAATCCCGCGGCTTAACCGTGGAAGTGCATATAAAACTGGGGAGCTGGAGTGCAGGAGAGGTGAGTGGAATTCCTAGTGTAGCGGTGGAATGCGTAGATATTAGGAAGAACACCGGTGGCGAAGGCGGCTCACTGGACTGTAACTGACGCTGAGGCTCGAAAGCGTGGGGAGCAAACAGG		ASV243	1	Beta	6.26194	3.21886	-3.04308	0.000217771	Bacteria	Firmicutes	Clostridia	Clostridia vadinBB60 group	NA	NA	NA	NA	TACGTAGGGGGCAAGCGTTGTTCGGAATGACTGGGCGTAAAGGGTGTGTAGGTGGTTTGATAAGTTAGATGTGTAATACCCAGGGCTTAACTCGGGTGCTGCATCTAAAACTGTTAGACTTGAGTACTGGAGAGGATAGTGGAATTCCTAGTGTAGCGGTGGAATGCGTAGATATTAGGAGGAACATCAGTGGCGAAGGCGACTATCTGGACAGCAACTGACACTGAGGCACGAAAGCGTGGGGAGCAAACAGG
ASV427	2	Similar	Delta	0.447049	-1.95043	-2.39747	0.0179222	Bacteria	Firmicutes	Clostridia	Oscillospirales	UCG-010	NA	NA	NA	TACGTAGGTGGCAAGCGTTATCCGGAATTACTGGGTGTAAAGGGTGTGTAGGCGGGTTTGCAAGTCAGATGTGAAAATTATGGGCTCAACCCATAACCTGCGTCTGAAACTACAGATCTTGAGAGTGGGAGAGGTAAACGGAATTCCCGGTGTAGCGGTGAAATGCGTAGATATCGGGAGGAACACCAGTGGCGAAGGCGGTTTACTGGACCACAACTGACGCTGAGACACGAAAGCGTGGGGAGCAAACAGG		ASV248	1	Beta	6.15106	3.10798	-3.04308	3.74571e-13	Bacteria	Firmicutes	Clostridia	Lachnospirales	Lachnospiraceae	NA	NA	NA	TACGTAGGGGGCGAGCGTTATCCGGATTCACTGGGTGTAAAGGGAGCGTAGACGGCCGTGCAAGCCAGGAGTGAAAGCCCGGGGCCCAACCCCGGGACTGCTCTTGGAACTGTGCGGCTGGAGTGCGGGAGGGGCAGGCGGAATTCCTGGTGTAGCGGTGAAATGCGTAGATATCAGGAGGAACACCGGCGGCGAAGGCGGCCTGCTGGACCGCGACTGACGTTGAGGCTCGAAAGCGTGGGGAGCGAACAGG
ASV429	2	Similar	Delta	0.447049	-1.95043	-2.39747	0.000182988	Bacteria	Firmicutes	Clostridia	Clostridiales	Clostridiaceae	Candidatus Arthromitus	NA	NA	TACGTAGGTGGCAAGCGTTGTTCGGAATAACTGGGCGTAAAGGATGCGTAGGCGGTTAAACAAGTTATATGTTAAATATATAGGCTTAACCTGTAGAAAGCATATAAAACTGTTTAACTAGAGTGCAGGAGAGGTAAGTGGAATTCCTAGTGTAGCGGTGAAATGCGTAGAGATTAGGAAGAACACCAGTGGCGAAGGCGACTTACTGGACTGTAACTGACGCTGAGGCATGAGAGCATGGGGAGCAAACAGG		ASV260	1	Beta	-8.17308	-4.8954	3.27768	0.00302166	Bacteria	Desulfobacterota	Desulfovibrionia	Desulfovibrionales	Desulfovibrionaceae	Desulfovibrio	NA	NA	TACGGAGGGTGCGAGCGTTAATCGGAATTACTGGGCGTAAAGCGCACGTAGGCTGTTGTGTAAGTCAGGGGTGAAATCCCACGGCTCAACCGTGGAACTGCCCTTGATACTGCATGACTAGAATCCGGGAGAGGGTGGCGGAATTCCAGGTGTAGGAGTGAAATCCGTAGATATCTGGAGGAACATCAGTGGCGAAGGCGGCCACCTGGACCGGTATTGACGCTGAGGTGCGAAAGTGTGGGGAGCAAACAGG
ASV430	2	Similar	Delta	0.447049	-1.95043	-2.39747	0.00222078	Bacteria	Firmicutes	Clostridia	Oscillospirales	Oscillospiraceae	Oscillibacter	NA	NA	TACGTAGGTGGCAAGCGTTGTCCGGATTTACTGGGTGTAAAGGGCGTGCAGCCGGGCCGACAAGTCAGATGTGAAATCCGCGGGCTTAACCCGCGAACTGCATTTGAAACTATTGGTCTTGAGTACCGGAGAGGTCATCGGAATTCCTTGTGTAGCGGTGAAATGCGTAGATATAAGGAAGAACACCAGTGGCGAAGGCGGATGACTGGACGGCAACTGACGGTGAGGCGCGAAAGCGTGGGGAGCAAACAGG		ASV272	1	Beta	3.92528	1.41433	-2.51095	0.0343845	Bacteria	Firmicutes	Clostridia	Lachnospirales	Lachnospiraceae	NA	NA	NA	TACGTAGGGGGCGAGCGTTATCCGGATTCACTGGGTGTAAAGGGAGCGTAGACGGCCATGCAAGCCAGGGGTGAAAGCCCGGGGCCCAACCCCGGGACTGCCCTTGGAACTGCATGGCTGGAGTGCGGGAGGGGCAGGCGGAATTCCTGGTGTAGCGGTGAAATGCGTAGATATCAGGAGGAACACCGGCGGCGAAGGCGGCCTGCTGGACCGCGACTGACGTTGAGGCTCGAAAGCGTGGGGAGCGAACAGG
ASV435	2	Similar	Delta	0.447049	-1.95043	-2.39747	0.0119019	Bacteria	Firmicutes	Clostridia	Peptostreptococcales-Tissierellales	Anaerovoracaceae	[Eubacterium] brachy group	NA	NA	CACGTAGGGGGCGAGCGTTATCCGGAATCATTGGGCGTAAAGGGTGCGTAGGCGGCCTTTTAAGCGCGGGGTCTAAGGCGGTGGCCCAACCACCGTTCGCCCCGCGAACTGGAGGGCTAGAGTGTCGGAGAGGGAAGCGGAATTCCTAGTGTAGCGGTGAAATGCGTAGATATTAGGAGGAACACCAGTGGCGAAGGCGGCTTCCTGGACGAAGACTGACGCTGAGGCACGAAAGCGTGGGGAGCGAACAGG		ASV317	1	Beta	6.06536	3.02228	-3.04308	0.00144351	Bacteria	Firmicutes	Clostridia	Oscillospirales	Ruminococcaceae	[Eubacterium] siraeum group	NA	NA	TACGTAGGTGGCAAGCGTTGTCCGGAATTACTGGGTGTAAAGGGAGCGTAGGCGGGATGTCAAGTCAGAAGTGAAAATTATGGGCTCAACTCATAACCTGCTTTTGAAACTGATATTCTTGAGTGAAGTAGAGGCAAGCGGAATTCCTAGTGTAGCGGTGAAATGCGTAGATATTAGGAGGAACACCAGTGGCGAAGGCGGCTTGCTGGGCTTTTACTGACGCTGAGGCTCGAAAGCGTGGGGAGCAAACAGG
ASV438	2	Similar	Delta	0.447049	-1.95043	-2.39747	0.0453476	Bacteria	Firmicutes	Clostridia	Lachnospirales	Lachnospiraceae	GCA-900066575	NA	NA	TACGTAGGGGGCAAGCGTTATCCGGATTTACTGGGTGTAAAGGGAGCGTAGGCGGCAGTGCAAGTCAGAAGTGAAAGCCCGGGGCTCAACTCCGGGACTGCTTTTGAAACTGTACAGCTTGATTGCAGGAGAGGCAAGTGGAATTCCTAGTGTAGCGGTGAAATGCGTAGATATTAGGAGGAACACCAGTGGCGAAGGCGGCTTGCTGGACTGTAAATGACGCTGAGGCTCGAAAGCGTGGGGAGCAAACAGG		ASV320	1	Beta	7.1115	4.06842	-3.04308	1.73132e-05	Bacteria	Firmicutes	Clostridia	Clostridia vadinBB60 group	NA	NA	NA	NA	TACGTAGGAGGCAAGCGTTATCCGGAATGACTGGGCGTAAAGGGTGCGTAGGTGGTTTGGCAAGTTGGTAGCGTAATTCCGGGGCTCAACCTCGGCGCTACTACCAAAACTGCTGGACTTGAGTGCAGGAGGGGTGAATGGAATTCCTAGTGTAGCGGTGGAATGCGTAGATATTAGGAAGAACACCAGCGGCGAAGGCGATTCACTGGACTGTAACTGACACTGAGGCACGAAAGCGTGGGGAGCAAACAGG
ASV445	2	Similar	Delta	0.447049	-1.95043	-2.39747	0.0107264	Bacteria	Firmicutes	Clostridia	Lachnospirales	Lachnospiraceae	ASF356	NA	NA	TACGTAGGGGGCAAGCGTTATCCGGAATTACTGGGTGTAAAGGGAGAGTAGGCGGCAAGGTAAGCGATATGTGAAAGCCTTAGGCTTAACCAAAGGATTGCATAACGAACTATCTAGCTAGAGTACAGGAGAGGAAAGCGGAATTCCTAGTGTAGCGGTGAAATGCGTAGATATTAGGAAGAACACCAGTGGCGAAGGCGGCTTTCTGGACTGAAACTGACGCTGAGGCTCGAAAGCGTGGGGAGCGAACAGG		ASV348	1	Beta	4.64422	1.60114	-3.04308	0.0777472	Bacteria	Firmicutes	Bacilli	RF39	NA	NA	NA	NA	TACGTAGGGGGCGAGCGTTATCCGGATTTATTGGGCGTAAAGCGTGTGTAGGCGGTTTATTAAGTTTAAGATTAAAGTCCGAGGCTTAACCTCGGTTCGTCTTAAAAACTGGTAGACTTGAGTGTAGTAGAGGCAAGTGGAATTTCTAGTGTAGCGGTTAAATGCGTAGATATTAGAAGGAACACCAGTGGCGAAGGCGGCTTGCTGGGCTATTACTGACGCTGAGACACGAAAGCGTGGGGAGCAAATAGG
ASV446	2	Similar	Delta	0.447049	-1.95043	-2.39747	0.00029	Bacteria	Firmicutes	Clostridia	Lachnospirales	Lachnospiraceae	Lachnospiraceae NK4A136 group	NA	NA	TACGTAGGGGGCAAGCGTTATCCGGATTTACTGGGTGTAAAGGGAGCGTAGACGGCGATGCAAGTCTGAAGTGAAAGGCGGGGGCCCAACCCCTGGACTGCTTTGGAAACTGTATGGCTGGAGTGCAGGAGAGGTAAGTGGAATTCCTAGTGTAGCGGTGAAATGCGTAGATATTAGGAGGAACACCAGTGGCGAAGGCGGCTTACTGGACTGTAACTGACGTTGAGGCTCGAAAGCGTGGGGAGCAAACAGG		ASV393	1	Beta	5.73541	2.69233	-3.04308	5.23781e-10	Bacteria	Firmicutes	Clostridia	Lachnospirales	Defluviitaleaceae	Defluviitaleaceae UCG-011	NA	NA	TACGTAGGGGGCAAGCGTTATCCGGAATTACTGGGTGTAAAGGGTGCGTAGGCGGCACGCCAAGTCAGTTGTGAAACCCGTAGGCTCAACCTACGGCTTGCAATTGAAACTGGCGAGCTAGAGTACAGGAGAGGAAAGCGGAATTCCTAGTGTAGCGGTGAAATGCGTAGATATTAGGAAGAACACCGGTGGCGAAGGCGGCTTTCTGGACTGAAACTGACGCTGAGGCACGAAAGCGTGGGGAGCAAACAGG
ASV448	2	Similar	Delta	0.447049	-1.95043	-2.39747	0.0453476	Bacteria	Firmicutes	Clostridia	Lachnospirales	Lachnospiraceae	Lachnospiraceae NK4A136 group	NA	NA	TACGTAGGGGGCAAGCGTTATCCGGATTTACTGGGTGTAAAGGGAGCGTAGACGGCGATGCAAGTCTGAAGTGAAAGGCGGGGGCCCAACCCCCGGACTGCTTTGGAAACTGTATAGCTGGAGTGCAGGAGAGGTAAGTGGAATTCCTAGTGTAGCGGTGAAATGCGTAGATATTAGGAGGAACACCAGTGGCGAAGGCGGCTTACTGGACTGTAACTGACGTTGAGGCTCGAAAGCGTGGGGAGCAAACAGG		ASV408	1	Beta	4.36223	1.31915	-3.04308	0.0219515	Bacteria	Firmicutes	Clostridia	Clostridia UCG-014	NA	NA	NA	NA	TACGTAGGGAGCGAGCGTTATCCGGAATTATTGGGTGTAAAGGGTGCGTAGACGGGAAAGCAAGTTAGTTGTGAAATCCCTCGGCTTAACTGAGGAACTGCAACTAAAACTACTTTTCTTGAGTGCAGGAGAGGTAAGTGGAATTCCTAGTGTAGCGGTGAAATGCGTAGATATTAGGAGGAACACCAGTGGCGAAGGCGACTTACTGGACTGTAACTGACGTTGAGGCACGAAAGTGTGGGGAGCAAACAGG
ASV460	2	Similar	Delta	0.447049	-1.95043	-2.39747	0.0453476	Bacteria	Actinobacteriota	Coriobacteriia	Coriobacteriales	Eggerthellaceae	Enterorhabdus	NA	NA	TACGTAGGGGGCAAGCGTTATCCGGATTCATTGGGCGTAAAGCGCGCGCAGGCGGGTTGCTAAGCGGGACCTCTAATCTTGGGGCTCAACCTCAAGCCGGGTCCCGAACTGGCAGCCTCGAGTGCGGTAGGGGTAAGCGGAATTCCCGGTGTAGCGGTGGAATGCGCAGATATCGGGAAGAACACCGATGGCGAAGGCAGCTTACTGGGCCGACACTGACGCTGAGGCGCGAAAGCTAGGGGAGCGAACAGG		ASV423	1	Beta	3.52419	2.13179	-1.3924	0.00788362	Bacteria	Firmicutes	Clostridia	Lachnospirales	Lachnospiraceae	NA	NA	NA	TACGTAGGGGGCAAGCGTTATCCGGATTTACTGGGTGTAAAGGGAGCGTAGACGGTTATGTAAGTCTGAAGTGAAAGCCCGGGGCCCAACCCCGGGACTGCTTTGGAAACTGTGTAACTAGAGTACAGGAGGGGCAGGCGGAATTCCTGGTGTAGCGGTGAAATGCGTAGATATCAGGAGGAACACCGGCGGCGAAGGCGGCCTGCTGGACTGAAACTGACGTTGAGGCTCGAAAGCGTGGGGAGCAAACAGG
ASV468	2	Similar	Delta	0.447049	-1.95043	-2.39747	0.000404607	Bacteria	Firmicutes	Clostridia	Lachnospirales	Lachnospiraceae	NA	NA	NA	TACGTAGGGGGCAAGCGTTATCCGGATTTACTGGGTGTAAAGGGAGCGTAGACGGCTGTGCAAGTCAGAAGTGAAAGCCCGGGGCTCAACCGCGGGACTGCTTTTGAAACTGTGTAGCTGGAGTGCAGGAGAGGTAAGTGGAATTCCTAGTGTAGCGGTGAAATGCGTAGATATTAGGAGGAACACCGGTGGCGAAGGCGGCTTACTGGACTGTAACTGACGTTGAGGCTCGAAAGCGTGGGGAGCAAACAGG		ASV434	1	Beta	3.55961	0.516528	-3.04308	0.074415	Bacteria	Firmicutes	Bacilli	RF39	NA	NA	NA	NA	TACGTAGGGGGCGAGCGTTATCCGGATTTATTGGGCGTAAAGCGTGTGTAGGCGGTTTATTAAGTCTAAGATCAAAGCCCGAGGCTTAACCTCGGTTCGTCTTAGAAACTGGTAGACTTGAGTGCAGTAGAGGCAAGTGGAATTTCTAGTGTAGCGGTTAAATGCGTAGATATTAGAAGGAACACCAGTGGCGAAGGCGGCTTGCTGGGCTGTTACTGACGCTGAGACACGAAAGCGTGGGGAGCAAATAGG
ASV473	2	Similar	Delta	0.447049	-1.95043	-2.39747	0.0453476	Bacteria	Firmicutes	Clostridia	Clostridia UCG-014	NA	NA	NA	NA	TACGTAGGGAGCAAGCGTTATCCGGATTTATTGGGTGTAAAGGGTGCGTAGACGGGAATGCAAGTTGGTTGTGAAATCCCTCGGCTTAACTGAGGAACTGCAACCAAAACTACATTTCTTGAGTGCTGGAGAGGAAAGTGGAATTCCTAGTGTAGCGGTGAAATGCGTAGATATTAGGAGGAACACCAGTGGCGAAGGCGACTTTCTGGACAGTAACTGACGTTGAGGCACGAAAGTGTGGGGAGCAAACAGG		ASV440	1	Beta	5.04348	2.0004	-3.04308	5.66759e-13	Bacteria	Firmicutes	Clostridia	Lachnospirales	Lachnospiraceae	Tuzzerella	NA	NA	TACGTAGGGGGCAAGCGTTATCCGGAATTACTGGGTGTAAAGGGTGAGTAGGCGGCATGGTAAGCCAGATGTGAAAGCCTTGGGCTTAACCCGAGGATTGCATTTGGAACTATCAAGCTAGAGTACAGGAGAGGAAAGCGGAATTCCTAGTGTAGCGGTGAAATGCGTAGATATTAGGAAGAACACCAGTGGCGAAGGCGGCTTTCTGGACTGAAACTGACGCTGAGGCACGAAAGCGTGGGGAGCGAACAGG
ASV475	2	Similar	Delta	0.447049	-1.95043	-2.39747	0.0453476	Bacteria	Firmicutes	Clostridia	Lachnospirales	Lachnospiraceae	GCA-900066575	NA	NA	TACGTAGGGGGCAAGCGTTATCCGGATTTACTGGGTGTAAAGGGAGCGTAGGCGGCGATGCAAGTCAGAAGTGAAAGCCCGGGGCTCAACTCCGGGACTGCTTTTGAAACTGTGTTGCTAGATTGCAGGAGAGGTAAGTGGAATTCCTAGTGTAGCGGTGAAATGCGTAGATATTAGGAGGAACACCAGTGGCGAAGGCGGCTTACTGGACTGTAAATGACGCTGAGGCTCGAAAGCGTGGGGAGCAAACAGG		ASV446	1	Beta	-2.49515	-4.8954	-2.40026	0.08113	Bacteria	Firmicutes	Clostridia	Lachnospirales	Lachnospiraceae	Lachnospiraceae NK4A136 group	NA	NA	TACGTAGGGGGCAAGCGTTATCCGGATTTACTGGGTGTAAAGGGAGCGTAGACGGCGATGCAAGTCTGAAGTGAAAGGCGGGGGCCCAACCCCTGGACTGCTTTGGAAACTGTATGGCTGGAGTGCAGGAGAGGTAAGTGGAATTCCTAGTGTAGCGGTGAAATGCGTAGATATTAGGAGGAACACCAGTGGCGAAGGCGGCTTACTGGACTGTAACTGACGTTGAGGCTCGAAAGCGTGGGGAGCAAACAGG
ASV476	2	Similar	Delta	0.447049	-1.95043	-2.39747	0.0453476	Bacteria	Firmicutes	Clostridia	Lachnospirales	Lachnospiraceae	NA	NA	NA	TACGTAGGGGGCAAGCGTTATCCGGATTTACTGGGTGTAAAGGGAGCGTAGACGGTGAGGCAAGTCTGAAGTGAAAGCCCGGGGCTTAACCCCGGGACTGCTTTGGAAACTGTCTGACTGGAGTGCTGGAGAGGTAAGTGGAATTCCTAGTGTAGCGGTGAAATGCGTAGATATTAGGAGGAACACCAGTGGCGAAGGCGGCTTACTGGACAGTAACTGACGTTGAGGCTCGAAAGCGTGGGGAGCAAACAGG		ASV475	1	Beta	4.80927	1.76619	-3.04308	0.0674969	Bacteria	Firmicutes	Clostridia	Lachnospirales	Lachnospiraceae	GCA-900066575	NA	NA	TACGTAGGGGGCAAGCGTTATCCGGATTTACTGGGTGTAAAGGGAGCGTAGGCGGCGATGCAAGTCAGAAGTGAAAGCCCGGGGCTCAACTCCGGGACTGCTTTTGAAACTGTGTTGCTAGATTGCAGGAGAGGTAAGTGGAATTCCTAGTGTAGCGGTGAAATGCGTAGATATTAGGAGGAACACCAGTGGCGAAGGCGGCTTACTGGACTGTAAATGACGCTGAGGCTCGAAAGCGTGGGGAGCAAACAGG
ASV481	2	Similar	Delta	0.447049	-1.95043	-2.39747	0.0453476	Bacteria	Firmicutes	Clostridia	Clostridia UCG-014	NA	NA	NA	NA	TACGTAGGGAGCGAGCGTTATCCGGATTTATTGGGTGTAAAGGGTGCGTAGACGGGAAATTAAGTTAGTTGTGAAATCCCTCGGCTCAACCGAGGAACTGCAACTAAAACTGATATTCTTGAGTACTGGAGAGGAAAGTGGAATTCCTAGTGTAGCGGTGAAATGCGTAGATATTAGGAGGAACACCAGTGGCGAAGGCGACTTTCTGGACAGAAACTGACGTTGAGGCACGAAAGTGTGGGGAGCAAACAGG		ASV493	1	Beta	3.87182	0.82874	-3.04308	0.08113	Bacteria	Firmicutes	Bacilli	Erysipelotrichales	Erysipelotrichaceae	Turicibacter	NA	NA	TACGTAGGTGGCAAGCGTTATCCGGAATTATTGGGCGTAAAGAGCGCGCAGGTGGTTAATTAAGTCTGATGTGAAAGCCCACGGCTTAACCGTGGAGGGTCATTGGAAACTGGTTGACTTGAGTGCAGAAGAGGGAAGTGGAATTCCATGTGTAGCGGTGAAATGCGTAGAGATATGGAGGAACACCAGTGGCGAAGGCGGCTTCCTGGTCTGCAACTGACACTGAGGCGCGAAAGCGTGGGGAGCCCCCCCC
ASV486	2	Similar	Delta	0.447049	-1.95043	-2.39747	0.0123008	Bacteria	Firmicutes	Bacilli	Erysipelotrichales	Erysipelotrichaceae	NA	NA	NA	TACGTAGGTGGCAAGCGTTATCCGGAATGATTGGGCGTAAAGGGTGCGCAGGCGGAACCATAAGTCTGAAGTAAAAGCCATCGGCTCAACCGATGTAAGCTTTGGAAACTGTGGATCTAGAGTGCAGGAGAGGACAGTGGAATTCCATGTGTAGCGGTAAAATGCGTAGATATATGGAGGAACACCAGTGGCGAAGGCGGCTGTCTGGCCTGTAACTGACGCTGAGGCACGAAAGCGTGGGGAGCAAATAGG		ASV559	1	Beta	-5.96178	-4.8954	1.06638	0.0046677	Bacteria	Firmicutes	Bacilli	RF39	NA	NA	NA	NA	TACGTAGGGGGCGAGCGTTATCCGGATTTATTGGGCGTAAAGGGTGTGTAGGCGGTATGTTAAGTCTAAAATCAAAGCCCGAGGCTTAACCTCGGTTCGTTTTAGAAACTGGCAAACTAGAGTGCAGTAGAGGCAAGTGGAATTTCTAGTGTAGCGGTTAAATGCGTAGATATTAGAAGGAACACCAGTGGCGAAGGCGGCTTGCTGGGCTGTAACTGACGCTGAGACACGAAAGCGTGGGGAGCAAATAGG
ASV487	2	Similar	Delta	0.447049	-1.95043	-2.39747	0.00451881	Bacteria	Firmicutes	Clostridia	Clostridia UCG-014	NA	NA	NA	NA	TACGTAGGGAGCGAGCGTTATCCGGATTTATTGGGTGTAAAGGGTGCGTAGACGGGAAGTTAAGTTAGTTGTGAAATCCCAAGGCTCAACTTTGGAACTGCAACTAAAACTAATTTTCTTGAGTACTGGAGAGGAAAGTGGAATTCCTAGTGTAGCGGTGAAATGCGTAGATATTAGGAGGAACACCAGTGGCGAAGGCGACTTTCTGGACAGAAACTGACGTTGAGGCACGAAAGTGTGGGGAGCAAACAGG		ASV650	1	Beta	-3.18525	-4.8954	-1.71015	0.08113	Bacteria	Firmicutes	Clostridia	Lachnospirales	Lachnospiraceae	NA	NA	NA	TACGTAGGGGGCGAGCGTTATCCGGATTTACTGGGTGTAAAGGGAGCGTAGACGGCTGGTCAAGTCTGAAGTGAAAGCCCGGGGCTTAACCCCGGAACGGTTTTGGAAACTGAGCAGCTAGAGTGCTGGAGAGGTAAGCGGAATTCCTAGTGTAGCGGTGAAATGCGTAGATATTAGGAGGAACACCAGTGGCGAAGGCGGCTTACTGGACAGTAACTGACGTTGAGGCTCGAAAGCGTGGGGAGCAAACAGG
ASV496	2	Similar	Delta	0.447049	-1.95043	-2.39747	0.00856321	Bacteria	Firmicutes	Bacilli	RF39	NA	NA	NA	NA	TACGTAGGTGGCGAGCGTTATCCGGATTTATTGGGCGTAAAGCGTGCGCAGGCGGCTTATTAAGTCTAAGATTAAAGCCCGGAGCTTAACTCCGGTTCGTCTTAGAAACTGGTAGGCTTGAGTATGGTAGAGGCAAACGGAATTCCTAGTGTAGCGGTGGAATGCGTAGATATTAGGAGGAACACCAGTGGCGAAGGCGGTTTGCTGGGCCATTACTGACGCTCATGCACGAAAGCGTGGGGAGCAAATAGG		Abbreviations: not applicable (NA), centered log ratio (CLR).
ASV505	2	Similar	Delta	0.447049	-1.95043	-2.39747	0.0453476	Bacteria	Firmicutes	Clostridia	Oscillospirales	Ruminococcaceae	Anaerotruncus	NA	NA	TACGTAGGGAGCGAGCGTTGTCCGGAATTACTGGGTGTAAAGGGAGCGTAGGCGGGGATGCAAGTTGGATGTTTAAACTATCGGCTCAACCGGTAATTGCAACCAAAACTGCAACTCTTGAGTGAAGTAGAGGCAGGCGGAATTCCTAGTGTAGCGGTGAAATGCGTAGATATTAGGAGGAACACCAGTGGCGAAGGCGGCCTGCTGGGCTTTAACTGACGCTGAGGCTCGAAAGCGTGGGGAGCAAACAGG
ASV506	2	Similar	Delta	0.447049	-1.95043	-2.39747	0.0453476	Bacteria	Firmicutes	Clostridia	Clostridia vadinBB60 group	NA	NA	NA	NA	TACGTAGGAGGCAAGCGTTATCCGGAATGACTGGGCGTAAAGGGTGCGTAGGTGGTTTGACAAGTTAGTAGCGCAACTCCGGAGCTCAACTTCGGAACTACTACTAAAACTGTTGGACTTGAGTGCAGGAGGGGCAATCGGAATTCCTAGTGTAGCGGTGGAATGCGTAGATATTAGGAGGAACACCAGTGGCGAAGGCGGATTGCTAGACTGTAACTGACACTGAGGCACGAAAGCGTGGGGAGCAAACAGG
ASV510	2	Similar	Delta	0.447049	-1.95043	-2.39747	0.0453476	Bacteria	Firmicutes	Clostridia	Oscillospirales	Ruminococcaceae	NA	NA	NA	TACGTAGGGAGCAAGCGTTGTCCGGAATTACTGGGTGTAAAGGGAGCGTAGGCGGGATGGCAAGTTGGGTGTTAAATCTACCGGCTCAACTGGTAGTCGCACTCAAAACTGCTATTCTTGAGTGAAGTAGAGGCAGGCGGAATTCCTAGTGTAGCGGTGAAATGCGTAGATATTAGGAGGAACACCAGTGGCGAAGGCGGCCTGCTGGGCTTTTACTGACGCTGAGGCTCGAAAGTGTGGGGAGCAAACAGG
ASV514	2	Similar	Delta	0.447049	-1.95043	-2.39747	0.000573969	Bacteria	Firmicutes	Clostridia	Lachnospirales	Lachnospiraceae	Lachnoclostridium	NA	NA	TACGTAGGGGGCAAGCGTTATCCGGATTTACTGGGTGTAAAGGGAGCGTAGACGGCGATGCAAGCCAGATGTGAAAGCCTGGGGCTCAACCCCGGGACTGCATTTGGAACTGTATAGCTGGAGTGTCGGAGAGGCAGGCGGAATTCCTAGTGTAGCGGTGAAATGCGTAGATATTAGGAGGAACACCAGTGGCGAAGGCGGCCTGCTGGACGATGACTGACGTTGAGGCTCGAAAGCGTGGGGAGCAAACAGG
ASV517	2	Similar	Delta	0.447049	-1.95043	-2.39747	0.0453476	Bacteria	Firmicutes	Bacilli	RF39	NA	NA	NA	NA	TACGTAGGGGGCGAGCGTTATCCGGATTTATTGGGCGTAAAGGGTGTGTAGGCGGTTTGTTAAGTCTAAAATCAAAGCCCGAGGCTTAACCTCGGTTCGTTTTAGAAACTGGCAAACTAGAGTACAGTAGAGGCAAGTGGAATTTCTAGTGTAGCGGTTAAATGCGTAGATATTAGAAGGAACACCAGTGGCGAAGGCGGCTTGCTGGGCTGTTACTGACGCTGAGACACGAAAGCGTGGGGAGCAAATAGG
ASV523	2	Similar	Delta	0.447049	-1.95043	-2.39747	0.000664864	Bacteria	Firmicutes	Clostridia	Lachnospirales	Lachnospiraceae	Lachnoclostridium	NA	NA	TACGTAGGGGGCAAGCGTTATCCGGATTTACTGGGTGTAAAGGGAGCGTAGACGGCGATGCAAGCCAGATGTGAAAGCCCGGGGCTCAACCCCGGGACTGCATTTGGAACTGTATAGCTGGAGTGTCGGAGAGGCAGGCGGAATTCCTAGTGTAGCGGTGAAATGCGTAGATATTAGGAGGAACACCAGTGGCGAAGGCGGCCTGCTGGACGATGACTGACGTTGAGGCTCGAAAGCGTGGGGAGCAAACAGG
ASV533	2	Similar	Delta	0.447049	-1.95043	-2.39747	0.0453476	Bacteria	Firmicutes	Clostridia	Lachnospirales	Lachnospiraceae	NA	NA	NA	TACGTATGGAGCAAGCGTTATCCGGATTTACTGGGTGTAAAGGGAGCGCAGGCGGCCTTGCAAGTCTGATGTGAAATACCGGGGCTCAACCCCGGAGCTGCATTGGAAACTGTGAGGCTGGAGTGTCGGAGAGGCAGGCGGAATTCCTAGTGTAGCGGTGAAATGCGTAGATATTAGGAGGAACACCAGTGGCGAAGGCGGCCTGCTGGACGATGACTGACGCTGAGGCTCGAAAGCGTGGGGAGCAAACAGG
ASV548	2	Similar	Delta	0.447049	-1.95043	-2.39747	0.0630865	Bacteria	Firmicutes	Clostridia	Lachnospirales	Lachnospiraceae	Roseburia	NA	NA	TACGTATGGTGCAAGCGTTATCCGGATTTACTGGGTGTAAAGGGAGCGCAGGCGGTTCTGCAAGTCTGATGTGAAAGCCCGGGGCTCAACCGCGGGACTGCATTGGAAACTGCGGGACTGGAGTGTCGGAGGGGTAAGCGGAATTCCTGGTGTAGCGGTGAAATGCGTAGATATCAGGAGGAACACCGGTGGCGAAGGCGGCTTACTGGACGATGACTGACGCTGAGGCTCGAAAGCGTGGGGAGCAAACAGG
ASV558	2	Similar	Delta	0.447049	-1.95043	-2.39747	0.0453476	Bacteria	Firmicutes	Clostridia	Oscillospirales	Oscillospiraceae	NA	NA	NA	TACGTAGGGAGCGAGCGTTATCCGGATTTACTGGGTGTAAAGGGCGTGTAGGCGGGATGGCAAGTCAGGCGTGAAAACTATGGGCTCAACCCATAGCCTGCGTTTGAAACTGTCGTTCTTGAGTGATGGAGAGGCAAGCGGAATTCCGTGTGTAGCGGTGAAATGCGTAGATATACGGAGGAACACCAGTGGCGAAGGCGGCTTGCTGGACATTAACTGACGCTGAGGCGCGAAAGCGTGGGGAGCAAACAGG
ASV568	2	Similar	Delta	0.447049	-1.95043	-2.39747	0.000250076	Bacteria	Firmicutes	Clostridia	Oscillospirales	Ruminococcaceae	NA	NA	NA	TACGTAGGTGGCAAGCGTTGTCCGGATTTACTGGGTGTAAAGGGAGCGTAGGCGGGAATGCAAGTCGGATGTGAAACCTATGGGCTTAACCCATAGCCTGCATTCGAAACTGTATTTCTTGAGTGAAGTAGAGGTTGGCGGAATTCCCGGTGTAGCGGTGAAATGCGTAGATATCGGGAGGAACACCAGTGGCGAAGGCGGCCAACTGGGCTTTTACTGACGCTGAGGCTCGAAAGCATGGGGAGCAAACAGG
ASV582	2	Similar	Delta	0.447049	-1.95043	-2.39747	0.0309154	Bacteria	Bacteroidota	Bacteroidia	Bacteroidales	Bacteroidaceae	Bacteroides	NA	NA	TACGGAGGATCCGAGCGTTATCCGGATTTATTGGGTTTAAAGGGAGCGTAGGCGGGTTGTTAAGTCAGTTGTGAAAGTTTGCGGCTCAACCGTAAAATTGCAGTTGATACTGGCATCCTTGAGTACAGTAGAGGTAGGCGGAATTCGTGGTGTAGCGGTGAAATGCTTAGATATCACGAAGAACTCCGATTGCGAAGGCAGCCTGCTGGACTGTAACTGACGCTGATGCTCGAAAGTGTGGGTATCCCCCCCC
ASV585	2	Similar	Delta	0.447049	-1.95043	-2.39747	0.00128945	Bacteria	Firmicutes	Bacilli	Erysipelotrichales	Erysipelotrichaceae	NA	NA	NA	TACGTAGGTGGCGAGCGTTATCCGGAATGATTGGGCGTAAAGGGTGCGCAGGCGGCGCATTAAGTTTGAAGTAAAAGGTAGCGGCTCAACCGCTGCAAGCTTCGAAAACTGGTGTGCTGGAGTGCAGGAGAGGGCAGTGGAATTCCATGTGTAGCGGTAAAATGCGTAGATATATGGAGGAACACCGGTGGCGAAGGCGGCTGCCTGGCCTGTAACTGACGCTGAGGCACGAAAGCGTGGGGAGCAAATAGG
ASV596	2	Similar	Delta	0.447049	-1.95043	-2.39747	0.00527768	Bacteria	Firmicutes	Bacilli	Erysipelotrichales	Erysipelatoclostridiaceae	Erysipelatoclostridium	NA	NA	TACGTAGGTGGCGAGCGTTATCCGGAATCATTGGGCGTAAAGAGGGAGCAGGCGGCCTGGAGGGTCTATTGTTAAAAGGCAGTGGCTTAACCATTGCAAGGCGAAGAAACCGGCAGGCTAGAGTTCTAAAGAGGATCGTGGAATTCCATGTGTAGCGGTGAAATGCGTAGATATATGGAGGAACACCAGTGGCGAAGGCGACGATCTGGGAAGAAACAGACGCTGAGTCCCGAAAGCGTGGGGAGCAAATAGG
ASV640	2	Similar	Delta	0.447049	-1.95043	-2.39747	0.0034747	Bacteria	Actinobacteriota	Coriobacteriia	Coriobacteriales	Eggerthellaceae	NA	NA	NA	TACGTAGGGGGCGAGCGTTATCCGGATTCATTGGGCGTAAAGCGCGCGTAGGCGGCGCGTCAAGCGGGACCTCTAACCCCGGGGCTCAACCCCGGGCCGGGTCCCGGACTGGCGCGCTCGAGTGCGGTAGAGGCGAGTGGAATTCCCGGTGTAGCGGTGGAATGCGCAGATATCGGGAAGAACACCGATGGCGAAGGCAGCTCGCTGGGCCGACACTGACGCTGAGGCGCGAAAGCTGGGGGAGCGAACAGG
ASV645	2	Similar	Delta	0.447049	-1.95043	-2.39747	0.00029	Bacteria	Actinobacteriota	Coriobacteriia	Coriobacteriales	Eggerthellaceae	DNF00809	NA	NA	CACGTAGGGGGCGAGCGTTATCCGGATTCATTGGGCGTAAAGCGCGCGCAGGCGGGCTGCTAAGCGGGACCTCTAATCCTGGGGCTCAACCTCAGGCCGGGTCCCGAACTGGCGGCCTCGGGTGCGGTAGGGGTAGGCGGAATTCCCGGTGTAGCGGTGGAATGCGCAGATATCGGGAAGAACACCGACGGCGAAGGCAGCCTACTGGGCCGACACCGACGCTGAGGCGCGAAAGCTAGGGGAGCGAACAGG
ASV651	2	Similar	Delta	0.447049	-1.95043	-2.39747	0.0453476	Bacteria	Firmicutes	Clostridia	Lachnospirales	Lachnospiraceae	Lachnospiraceae UCG-001	NA	NA	TACGTATGGTGCAAGCGTTATCCGGATTTACTGGGTGTAAAGGGAGCGCAGGCGGCGCGGTAAGTCAGATGTGAAAGCCCGGGGCTCAACCCCGGGACTGCATTTGAAACTGCCGGGCTAGAGTGTCGGAGAGGCAAGTGGAATTCCTAGTGTAGCGGTGAAATGCGTAGATATTAGGAGGAACACCAGTGGCGAAGGCGGCTTGCTGGACGATCACTGACGCTGAGGCTCGAAAGCGTGGGGAGCAAACAGG
ASV707	2	Similar	Delta	0.447049	-1.95043	-2.39747	0.0630865	Bacteria	Firmicutes	Clostridia	Clostridia UCG-014	NA	NA	NA	NA	TACGTAGGGAGCGAGCGTTATCCGGATTTATTGGGTGTAAAGGGTGCGTAGATGGATAAACAAGTTGGTTGTGAAATCCCTCGGCTTAACTGAGGAATTGCAACCAAAACTGTAGATCTTGAGTACTGGAGGGGAAAGCGGAATTCCTAGTGTAGCGGTGAAATGCGTAGATATTAGGAAGAACACCGGTGGCGAAGGCGGCTTTCTGGACAGAAACTGACATTGAGGCACGAAAGTGTGGGGAGCAAACAGG
ASV7	2	Similar	WA1	3.67293	13.8623	10.1894	0.0402978	Bacteria	Firmicutes	Clostridia	Lachnospirales	Lachnospiraceae	Lachnoclostridium	NA	NA	TACGTAGGGGGCAAGCGTTATCCGGATTTACTGGGTGTAAAGGGAGCGTAGACGGCGAAGCAAGTCTGAAGTGAAAACCCAGGGCTCAACCCTGGGACTGCTTTGGAAACTGTTTTGCTAGAGTGTCGGAGAGGTAAGTGGAATTCCTAGTGTAGCGGTGAAATGCGTAGATATTAGGAGGAACACCAGTGGCGAAGGCGGCTTACTGGACGATAACTGACGTTGAGGCTCGAAAGCGTGGGGAGCAAACAGG
ASV10	2	Similar	WA1	0.0383469	13.406	13.3677	0.00114262	Bacteria	Bacteroidota	Bacteroidia	Bacteroidales	Muribaculaceae	Muribaculum	NA	intestinale	TACGGAGGATGCGAGCGTTATCCGGATTTATTGGGTTTAAAGGGTGCGTAGGCGGAATATCAAGTCAGCGGTAAAAATTCGGGGCTCAACCCCGTCGTGCCGTTGAAACTGATGTTCTTGAGTGGGCGAGAAGTATGCGGAATGCGTGGTGTAGCGGTGAAATGCATAGATATCACGCAGAACTCCGATTGCGAAGGCAGCATACCGGCGCCCAACTGACGCTGAAGCACGAAAGCGTGGGTATCGAACAGG
ASV58	2	Similar	WA1	1.62848	9.51568	7.8872	0.00246748	Bacteria	Bacteroidota	Bacteroidia	Bacteroidales	Muribaculaceae	NA	NA	NA	TACGGAGGATGCGAGCGTTATCCGGATTTATTGGGTTTAAAGGGTGCGTAGGCGGGCTGTTAAGTCAGCGGTCAAATGTCGGGGCTCAACCCCGGCCTGCCGTTGAAACTGGCGGCCTCGAGTGGGCGAGAAGTATGCGGAATGCGTGGTGTAGCGGTGAAATGCATAGATATCACGCAGAACTCCGATTGCGAAGGCAGCATACCGGCGCCCTACTGACGCTGAGGCACGAAAGCGTGGGTATCGAACAGG
ASV62	2	Similar	WA1	1.47243	9.336	7.86356	0.00192903	Bacteria	Bacteroidota	Bacteroidia	Bacteroidales	Muribaculaceae	NA	NA	NA	TACGGAGGATGCGAGCGTTATCCGGATTTATTGGGTTTAAAGGGTGCGTAGGCGGGCTGTTAAGTCAGCGGTCAAATGTCGGGGCTCAACCCCGGCCTGCCGTTGAAACTGGCGGCCTCGAGTGGGCGAGAAGTATGCGGAATGCGTGGTGTAGCGGTGAAATGCATAGATATCACGCAGAACTCCGATTGCGAAGGCAGCATACCGGCGCCCGACTGACGCTGAGGCACGAAAGCGTGGGTATCGAACAGG
ASV76	2	Similar	WA1	0.224433	-1.7981	-2.02253	0.0156961	Bacteria	Bacteroidota	Bacteroidia	Bacteroidales	Muribaculaceae	NA	NA	NA	TACGGAGGATGCGAGCGTTATCCGGATTTATTGGGTTTAAAGGGTGCGTAGGCGGTCCGTTAAGTCAGCGGTAAAATTGCGGGGCTCAACCCCGTCGAGCCGTTGAAACTGGCAGACTTGAGTTGGCGAGAAGTACGCGGAATGCGCGGTGTAGCGGTGAAATGCATAGATATCGCGCAGAACTCCGATTGCGAAGGCAGCGTACCGGCGCCACACTGACGCTGAGGCACGAAAGCGTGGGGATCGAACAGG
ASV84	2	Similar	WA1	0.118367	6.61442	6.49605	6.11495e-05	Bacteria	Bacteroidota	Bacteroidia	Bacteroidales	Muribaculaceae	NA	NA	NA	TACGGAGGATGCGAGCGTTATCCGGATTTATTGGGTTTAAAGGGTGCGCAGGCGGACTCTCAAGTCAGCGGTCAAATCGCGGGGCTCAACCCCGTTCCGCCGTTGAAACTGGGAGCCTTGAGTGCGCGAGAAGTAGGCGGAATGCGTGGTGTAGCGGTGAAATGCATAGATATCACGCAGAACTCCGATTGCGAAGGCAGCCTACCGGCGCGCAACTGACGCTCATGCACGAAAGCGTGGGTATCGAACAGG
ASV87	2	Similar	WA1	0.224433	-1.7981	-2.02253	0.0143622	Bacteria	Bacteroidota	Bacteroidia	Bacteroidales	Muribaculaceae	NA	NA	NA	TACGGAGGATGCGAGCGTTATCTGGATTTATTGGGTTTAAAGGGTGCGTAGGCGGTCCGTTAAGTCAGCGGTAAAATTGCGGGGCTCAACCCCGTCGAGCCGTTGAAACTGGCAGACTTGAGTTGGCGAGAAGTACGCGGAATGCGCGGTGTAGCGGTGAAATGCATAGATATCGCGCAGAACTCCGATTGCGAAGGCAGCGTACCGGCGCCAGACTGACGCTGAGGCACGAAAGCGTGGGGATCGAACAGG
ASV115	2	Similar	WA1	0.224433	-1.7981	-2.02253	0.0204508	Bacteria	Firmicutes	Clostridia	Lachnospirales	Lachnospiraceae	Lachnospiraceae NK4A136 group	NA	NA	TACGTAGGGGGCAAGCGTTATCCGGATTTACTGGGTGTAAAGGGAGCGTAGACGGCAAGACAAGCCTGGAGTGAAAGGCGGGGGCCCAACCCCCGGACTGCTCTGGGAACTGTCTGGCTGGAGTGCAGGAGGGGTAAGTGGAATTCCTAGTGTAGCGGTGAAATGCGTAGATATTAGGAGGAACACCAGTGGCGAAGGCGGCTTACTGGACTGTAACTGACGTTGAGGCTCGAAAGCGTGGGGAGCAAACAGG
ASV174	2	Similar	WA1	0.224433	-1.7981	-2.02253	0.00153661	Bacteria	Firmicutes	Clostridia	Lachnospirales	Lachnospiraceae	Lachnoclostridium	NA	NA	TACGTAGGGGGCAAGCGTTATCCGGATTTACTGGGTGTAAAGGGAGCGTAGACGGCGATGCAAGTCTGAAGTGAAAGCCCGGGGCTCAACCCCGGGACTGCTTTGGAAACTGTATGGCTGGAGTGCTGGAGAGGCAAGCGGAATTCCTAGTGTAGCGGTGAAATGCGTAGATATTAGGAAGAACACCAGTGGCGAAGGCGGCTTGCTGGACAGTAACTGACGTTGAGGCTCGAAAGCGTGGGGAGCAAACAGG
ASV183	2	Similar	WA1	0.224433	-1.7981	-2.02253	0.0101323	Bacteria	Firmicutes	Clostridia	Lachnospirales	Lachnospiraceae	A2	NA	NA	TACGTATGGAGCAAGCGTTATCCGGATTTACTGGGTGTAAAGGGAGCGTAGGCGGCCTGGCAAGTCTGGTGTGAAAACCCGGGGCCCAACCCCGGGAGTGCATTGGAAACTGCCAGGCTGGAGTGCCGGAGGGGCAGGCGGAATTCCTAGTGTAGCGGTGAAATGCGTAGATATTAGGAGGAACACCGGTGGCGAAGGCGGCCTGCTGGACGGCAACTGACGCTGAGGCTCGAAAGCGTGGGGAGCAAACAGG
ASV191	2	Similar	WA1	0.224433	-1.7981	-2.02253	0.0549886	Bacteria	Bacteroidota	Bacteroidia	Bacteroidales	Tannerellaceae	Parabacteroides	NA	NA	TACGGAGGATCCGAGCGTTATCCGGATTTATTGGGTTTAAAGGGTGCGTAGGCGGCCTTTTAAGTCAGCGGTGAAAGTCTGTGGCTCAACCATAGAATTGCCGTTGAAACTGGGAGGCTTGAGTATGTTTGAGGCAGGCGGAATGCGTGGTGTAGCGGTGAAATGCATAGATATCACGCAGAACCCCGATTGCGAAGGCAGCCTGCCAAGCCATGACTGACGCTGATGCACGAAAGCGTGGGGATCAAACAGG
ASV192	2	Similar	WA1	0.224433	-1.7981	-2.02253	0.0100145	Bacteria	Firmicutes	Clostridia	Lachnospirales	Lachnospiraceae	Lachnospiraceae NK4A136 group	NA	NA	TACGTAGGGGGCAAGCGTTATCCGGATTTACTGGGTGTAAAGGGAGCGTAGACGGCTGTGCAAGTCTGAAGTGAAATGCCGGGGCTCAACCCCGGAACTGCTTTGGAAACTGTACAGCTAGAGTGCAGGAGGGGTGAGCGGAATTCCTAGTGTAGCGGTGAAATGCGTAGATATTAGGAGGAACACCAGTGGCGAAGGCGGCTCACTGGACTGTAACTGACGTTGAGGCTCGAAAGCGTGGGGAGCAAACAGG
ASV193	2	Similar	WA1	0.224433	-1.7981	-2.02253	0.0549886	Bacteria	Firmicutes	Clostridia	Lachnospirales	Lachnospiraceae	Lachnospiraceae NK4A136 group	NA	NA	TACGTAGGGGGCAAGCGTTATCCGGAATCACTGGGTGTAAAGGGAGCGTAGACGGCTGTGCAAGCCTGAAGTGAAAGGCGGGGGCCTAACCCCTGGACTGCTTTGGGAACTGTACGGCTGGAGTGCAGGAGAGGTAAGTGGAATTCCTAGTGTAGCGGTGAAATGCGTAGATATTAGGAGGAACACCAGTGGCGAAGGCGGCTTACTGGACTGTAACTGACGTTGAGGCTCGAAAGCGTGGGGAGCAAACAGG
ASV208	2	Similar	WA1	0.224433	-1.7981	-2.02253	0.00348814	Bacteria	Firmicutes	Clostridia	Oscillospirales	Oscillospiraceae	Oscillibacter	NA	NA	TACGTAGGTGGCAAGCGTTGTCCGGATTTACTGGGTGTAAAGGGCGTGCAGCCGGAGAGACAAGTCAGATGTGAAATCCACGGGCTCAACCCGTGAACTGCATTTGAAACTGTTTCCCTTGAGTGTCGGAGAGGTCATCGGAATTCCTTGTGTAGCGGTGAAATGCGTAGATATAAGGAAGAACACCAGTGGCGAAGGCGGATGACTGGACGATAACTGACGGTGAGGCGCGAAAGCGTGGGGAGCAAACAGG
ASV216	2	Similar	WA1	2.70899	0.686453	-2.02253	0.038704	Bacteria	Bacteroidota	Bacteroidia	Bacteroidales	Muribaculaceae	NA	NA	NA	TACGGAGGATGCGAGCGTTATCCGGATTTATTGGGTTTAAAGGGTGCGCAGGCGGTCTGTTAAGTCAGCGGTCAAAGCCCGGGGCTCAACCCCGGCCCGCCGTTGAAACTGGCAGTCTCGAGTTGGAGAGAAGTATGCGGAATGCGCGGTGTAGCGGTGAAATGCATAGATATCGCGCAGAACTCCGATTGCGAAGGCAGCATGCCGGCTCCACACTGACGCTGAGGCACGAAAGCGTGGGTATCGCCCCCC
ASV231	2	Similar	WA1	0.224433	-1.7981	-2.02253	0.00118134	Bacteria	Firmicutes	Clostridia	Lachnospirales	Lachnospiraceae	Lachnoclostridium	NA	NA	TACGTAGGGGGCAAGCGTTATCCGGATTTACTGGGTGTAAAGGGAGCGTAGACGGCGATGCAAGCCAGATGTGAAAGCCCGGGGCTCAACCCCGGGACTGCATTTGGAACTGTGTGGCTGGAGTGTCGGAGAGGCAGGCGGAATTCCTAGTGTAGCGGTGAAATGCGTAGATATTAGGAGGAACACCAGTGGCGAAGGCGGCCTGCTGGACGATGACTGACGTTGAGGCTCGAAAGCGTGGGGAGCAAACAGG
ASV237	2	Similar	WA1	0.224433	-1.7981	-2.02253	0.0549886	Bacteria	Bacteroidota	Bacteroidia	Bacteroidales	Bacteroidaceae	Bacteroides	NA	NA	TACGGAGGATCCGAGCGTTATCCGGATTTATTGGGTTTAAAGGGAGCGTAGGTGGATTGTTAAGTCAGTTGTGAAAGTTTGCGGCTCAACCGTAAAATTGCAGTTGAAACTGGCAGTCTTGAGTACAGTAGAGGTGGGTGGAATTCGTGGTGTAGCGGTGAAATGCTTAGATATCACGAAGAACTCCGATTGCGAAGGCAGCTCACTGGACTGCAACTGACACTGAGGCTCGAAAGTGTGGGTATCAAACAGG
ASV244	2	Similar	WA1	0.224433	-1.7981	-2.02253	0.0314317	Bacteria	Firmicutes	Clostridia	Lachnospirales	Lachnospiraceae	Roseburia	NA	NA	TACGTATGGGGCAAGCGTTATCCGGATTTACTGGGTGTAAAGGGAGCGCAGGCGGCTTGGCAAGTCTGATGTGAAAGGCTGGGGCTCAACCCCAGGACTGCATTGGAAACTGTTAGGCTAGAGTGTCGGAGAGGTAAGTGGAATTCCTAGTGTAGCGGTGAAATGCGTAGATATTAGGAGGAACACCAGTGGCGAAGGCGGCTTACTGGACGACAACTGACGCTGAGGCTCGAAAGCGTGGGGAGCAAACAGG
ASV247	2	Similar	WA1	0.224433	-1.7981	-2.02253	0.00240586	Bacteria	Firmicutes	Clostridia	Clostridia vadinBB60 group	NA	NA	NA	NA	TACGTAGGGGGCGAGCGTTGTCCGGAATGACTGGGCGTAAAGGGTGTGTAGGCGGTTTATTAAGTTAGAAGTGAAATACCTAGGGCTTAACCCAGGTGCTGCTTCTAAAACTGATAGACTTGAGTGCAGTAGAGGAAAGTGGAATTCCTAGTGTAGCGGTGGAATGCGTAGATATTAGGAGGAACATCAGTGGCGAAGGCGACTTTCTGGACTGTAACTGACGCTGAGGCACGAAAGTGTGGGGAGCAAACAGG
ASV249	2	Similar	WA1	0.224433	-1.7981	-2.02253	0.000406738	Bacteria	Firmicutes	Clostridia	Lachnospirales	Lachnospiraceae	NA	NA	NA	TACGTAGGGGGCAAGCGTTATCCGGATTTACTGGGTGTAAAGGGAGCGTAGACGGCATAGCAAGTCTGAAGTGAAAGCCCGTGGCTCAACCGCGGAACTGCTTTGGAAACTGTTAAGCTGGAGTACTGGAGAGGCAAGCGGAATTCCTAGTGTAGCGGTGAAATGCGTAGATATTAGGAGGAACACCAGTGGCGAAGGCGGCTTGCTGGACAGAGACTGACGTTGAGGCTCGAAAGCGTGGGGAGCAAACAGG
ASV257	2	Similar	WA1	0.224433	-1.7981	-2.02253	0.00818796	Bacteria	Bacteroidota	Bacteroidia	Bacteroidales	Muribaculaceae	NA	NA	NA	TACGGAGGATGCGAGCGTTATCCGGATTTATTGGGTTTAAAGGGTGCGTAGGCGGGATGTCAAGTCAGCGGTAAAATTGTGGAGCTCAACTCCATCGAGCCGTTGAAACTGACGTTCTTGAGTGGGCGAGAAGTATGCGGAATGCGTGGTGTAGCGGTGAAATGCATAGATATCACGCAGAACTCCGATTGCGAAGGCAGCATACCGGCGCCCAACTGACGCTGAAGCACGAAAGCGTGGGTATCGAACAGG
ASV260	2	Similar	WA1	0.224433	-1.7981	-2.02253	0.0549886	Bacteria	Desulfobacterota	Desulfovibrionia	Desulfovibrionales	Desulfovibrionaceae	Desulfovibrio	NA	NA	TACGGAGGGTGCGAGCGTTAATCGGAATTACTGGGCGTAAAGCGCACGTAGGCTGTTGTGTAAGTCAGGGGTGAAATCCCACGGCTCAACCGTGGAACTGCCCTTGATACTGCATGACTAGAATCCGGGAGAGGGTGGCGGAATTCCAGGTGTAGGAGTGAAATCCGTAGATATCTGGAGGAACATCAGTGGCGAAGGCGGCCACCTGGACCGGTATTGACGCTGAGGTGCGAAAGTGTGGGGAGCAAACAGG
ASV275	2	Similar	WA1	0.224433	-1.7981	-2.02253	0.00371726	Bacteria	Firmicutes	Clostridia	Monoglobales	Monoglobaceae	Monoglobus	NA	NA	TACGTAGGTGACAAGCGTTGTCCGGATTTACTGGGTGTAAAGGGCGCGTAGGCGGGATAGCAAGTCAGTCGTGAAATGCCGAGGCTTAACCTCGGAGCTGCGATTGAAACTGTTATTCTTGAGTATCGGAGAGGAAAGCGGAATTCCTAGTGTAGCGGTGAAATGCGTAGATATTAGGAGGAACACCAGTGGCGAAGGCGGCTTTCTGGACGACAACTGACGCTGAGGCGCGAAAGTGTGGGGAGCAAACAGG
ASV279	2	Similar	WA1	0.224433	-1.7981	-2.02253	0.00221947	Bacteria	Firmicutes	Clostridia	Lachnospirales	Lachnospiraceae	Lachnospiraceae NK4A136 group	NA	NA	TACGTAGGGGGCAAGCGTTATCCGGATTTACTGGGTGTAAAGGGAGCGTAGACGGTTGCGCAAGTCTGGAGTGAAAGGCGGGGGCCCAACCCCCGGACTGCTCTGGAAACTGTGTAACTGGAGTGCAGGAGAGGTAAGTGGAATTCCTAGTGTAGCGGTGAAATGCGTAGATATTAGGAGGAACACCAGTGGCGAAGGCGGCTTACTGGACTGTAACTGACGTTGAGGCTCGAAAGCGTGGGGAGCAAACAGG
ASV281	2	Similar	WA1	0.224433	-1.7981	-2.02253	0.000769692	Bacteria	Firmicutes	Clostridia	Lachnospirales	Lachnospiraceae	Lachnospiraceae NK4A136 group	NA	NA	TACGTAGGGGGCAAGCGTTATCCGGATTTACTGGGTGTAAAGGGAGCGTAGACGGCGATGCAAGTCTGAAGTGAAAGGCGGGGGCTCAACCCCCGGACTGCTTTGGAAACTGTATGGCTGGAGTGCAGGAGAGGTAAGTGGAATTCCTAGTGTAGCGGTGAAATGCGTAGATATTAGGAGGAACACCAGTGGCGAAGGCGGCTTACTGGACTGTAACTGACGTTGAGGCTCGAAAGCGTGGGGAGCAAACAGG
ASV296	2	Similar	WA1	0.224433	-1.7981	-2.02253	0.00258678	Bacteria	Firmicutes	Clostridia	Clostridia vadinBB60 group	NA	NA	NA	NA	TACGTAGGTGGCGAGCGTTGTCCGGAATGACTGGGCGTAAAGGGAGCGTAGGTTGTTGTTTAAGTTAAATGTGAAAGCCCGCGGCTCAACTGCGGAACTGCATTTAATACTGGACAACTAGAGTGCAGGAGGGGTAAGCGGAATTCCTAGTGTAGCGGTGGAATGCGTAGATATTAGGAAGAACACCAGAGGCGAAGGCGGCTTACTGGACTGTAACTGACACTGAGGCTCGAAAGCGTGGGGAGCAAACAGG
ASV305	2	Similar	WA1	0.224433	-1.7981	-2.02253	0.00262032	Bacteria	Firmicutes	Clostridia	Lachnospirales	Lachnospiraceae	NA	NA	NA	TACGTAGGGGGCAAGCGTTATCCGGATTCACTGGGTGTAAAGGGAGCGTAGACGGCGACGCAAGTCTGGAGTGAAAGCCCGGGGCCCAACCCCGGGACTGCTCTGGAAACTGCGGCGCTGGAGTACGGGAGGGGCAGGCGGAATTCCTGGTGTAGCGGTGAAATGCGTAGATATCAGGAGGAACACCGGCGGCGAAGGCGGCCTGCTGGACCGTGACTGACGTTGAGGCTCGAGAGCGTGGGGAGCAAACAGG
ASV309	2	Similar	WA1	0.224433	-1.7981	-2.02253	0.00242182	Bacteria	Firmicutes	Clostridia	Lachnospirales	Lachnospiraceae	NA	NA	NA	TACGTAGGGGGCAAGCGTTATCCGGATTTACTGGGTGTAAAGGGAGCGTAGACGGTTATGCAAGTCTGAAGTGAAAGCCCAAGGCTCAACCATGGGACTGCTTTGGAAACTGTAAAACTGGAGTGCAGGAGAGGTAAGCGGAATTCCTAGTGTAGCGGTGAAATGCGTAGATATTAGGAGGAACACCAGTGGCGAAGGCGGCTTACTGGACTGTAACTGACGTTGAGGCTCGAAGGCGTGGGGAGCAAACAGG
ASV315	2	Similar	WA1	0.224433	-1.7981	-2.02253	0.0549886	Bacteria	Firmicutes	Clostridia	Lachnospirales	Lachnospiraceae	Roseburia	NA	NA	TACGTAGGGGGCAAGCGTTATCCGGATTCACTGGGCGTAAAGGGAGCGCAGGCGGCACGGCAAGTCTGGTGTGAAAGCCCGGGGCCCAACCCCGGGACTGCATTGGAAACTGCCGGGCTGGAGTGCCGGAGGGGTAAGCGGAATTCCTGGTGTAGCGGTGAAATGCGCAGATATCAGGAAGAACACCGGTGGCGCAGGCGGCTTACTGGACGGCAACTGACGCTGAGGCTCGAAAGCGTGGGGAGCAAACAGG
ASV316	2	Similar	WA1	0.224433	-1.7981	-2.02253	0.00515709	Bacteria	Firmicutes	Clostridia	Lachnospirales	Lachnospiraceae	Lachnospiraceae UCG-001	NA	NA	TACGTAGGGGGCAAGCGTTATCCGGATTTACTGGGTGTAAAGGGAGCGCAGGCGGTATGGCAAGTCAGATGTGAAAACCCAGGGCTCAACCCTGGGACTGCATTTGAAACTGCCATACTGGAGTGCCGGAGAGGTAAGTGGAATTCCTAGTGTAGCGGTGAAATGCGTAGATATTAGGAGGAACACCAGTGGCGAAGGCGGCTTACTGGACGGTAACTGACGCTGAGGCTCGAAAGCGTGGGGAGCAAACAGG
ASV321	2	Similar	WA1	0.224433	-1.7981	-2.02253	0.00488421	Bacteria	Firmicutes	Clostridia	Oscillospirales	Oscillospiraceae	Colidextribacter	NA	NA	TACGTAGGTGGCAAGCGTTATCCGGATTTACTGGGTGTAAAGGGCGTGTAGGCGGGGACGCAAGTCAGATGTGAAAACCATGGGCTCAACCTGTGGCCTGCATTTGAAACTGTGTTTCTTGAGTACTGGAGAGGCAGACGGAATTCCTAGTGTAGCGGTGAAATGCGTAGATATTAGGAGGAACACCAGTGGCGAAGGCGGTCTGCTGGACAGCAACTGACGCTGAGGCGCGAAAGCGTGGGGAGCAAACAGG
ASV323	2	Similar	WA1	0.224433	-1.7981	-2.02253	0.00192903	Bacteria	Firmicutes	Clostridia	Lachnospirales	Lachnospiraceae	Lachnospiraceae NK4A136 group	NA	NA	TACGTAGGGGGCAAGCGTTATCCGGATTTACTGGGTGTAAAGGGAGCGTAGACGGCGATGCAAGTCTGAAGTGAAAGGCGGGGGCTCAACCCCTGGACTGCTTTGGAAACTGTATGGCTGGAGTGCAGGAGAGGTAAGTGGAATTCCTAGTGTAGCGGTGAAATGCGTAGATATTAGGAGGAACACCAGTGGCGAAGGCGGCTTACTGGACTGTAACTGACGTTGAGGCTCGAAAGCGTGGGGAGCAAACAGG
ASV330	2	Similar	WA1	0.224433	-1.7981	-2.02253	0.00190355	Bacteria	Firmicutes	Clostridia	Oscillospirales	Oscillospiraceae	UCG-005	NA	NA	TACGTAGGTGGCAAGCGTTGTCCGGATTTACTGGGTGTAAAGGGCGTGTAGGCGGAGCTGCAAGTCAGATGTGAAATCCCGGGGCTCAACCCCGGAACTGCATTTGAAACTGTAGCCCTTGAGTATCGGAGAGGCAGGCGGAATTCCTAGTGTAGCGGTGAAATGCGTAGATATTAGGAGGAACACCAGTGGCGAAGGCGGCCTGCTGGACGACAACTGACGCTGAGGCGCGAAAGCGTGGGGAGCAAACAGG
ASV337	2	Similar	WA1	2.72592	6.73573	4.00981	0.0549886	Bacteria	Bacteroidota	Bacteroidia	Bacteroidales	Muribaculaceae	Muribaculum	NA	NA	TACGGAGGATGCGAGCGTTATCCGGATTTATTGGGTTTAAAGGGTGCGTAGGCGGAATATCAAGTCAGCGGTAAAAATTCGGGGCTCAACCCCGTCGTGCCGTTGAAACTGATGTTCTTGAGTGGGCGAGAAGTATGCGGAATGCGTGGTGTAGCGGTGAAATGCATAGATATCACGCAGAACTCCGATTGCGAAGGCAGCATACCGGCGCCCAACTGACGCTGAAGCACGAAAGCGTGGGTATCGACCACC
ASV342	2	Similar	WA1	0.224433	-1.7981	-2.02253	0.00130482	Bacteria	Firmicutes	Clostridia	Lachnospirales	Lachnospiraceae	NA	NA	NA	TACGTAGGGGGCAAGCGTTATCCGGATTTACTGGGTGTAAAGGGAGCGTAGGTGGCATGGTAAGCCAGAAGTGAAAACCCGGGGCTCAACCCCGCGGATTGCTTTTGGAACTATCAGGCTGGAGTGCTGGAGGGGTAAGCGGAATTCCTAGTGTAGCGGTGAAATGCGTAGATATTAGGAGGAACACCGGTGGCGAAGGCGGCTTACTGGACAGAAACTGACACTGAGGCTCGAAAGCGTGGGGAGCAAACAGG
ASV345	2	Similar	WA1	2.27253	0.249997	-2.02253	0.0528584	Bacteria	Firmicutes	Clostridia	Clostridia vadinBB60 group	NA	NA	NA	NA	TACGTAGGAGGCAAGCGTTATCCGGAATGACTGGGCGTAAAGGGTGCGTAGGTGGTTTGGCAAGTTAGTAGCGTAACTCCGGAGCTCAACTTCGGAACTACTACTAAAACTGTCGGACTTGAGTGCAGGAGGGGCAACTGGAATTCCTAGTGTAGCGGTGGAATGCGTAGATATTAGGAGGAACACCAGTGGCGAAGGCGAGTTGCTGGACTGTAACTGACACTGAGGCACGAAAGCGTGGGGAGCAAACAGG
ASV351	2	Similar	WA1	0.224433	-1.7981	-2.02253	0.000882913	Bacteria	Firmicutes	Clostridia	Lachnospirales	Lachnospiraceae	NA	NA	NA	TACGTATGGAGCAAGCGTTATCCGGATTTACTGGGTGTAAAGGGAGCGCAGGCGGCTTTGCAAGTCTGATGTGAAAGGCCGGGGCTCAACCCCGGGACTGCATTGGAAACTGTAAAGCTAGAGTGCCGGAGAGGTAAGCGGAATTCCTAGTGTAGCGGTGAAATGCGTAGATATTAGGAGGAACACCAGTGGCGAAGGCGGCTTACTGGACGGCAACTGACGCTGAGGCTCGAAAGCGTGGGGAGCAAACAGG
ASV354	2	Similar	WA1	0.224433	-1.7981	-2.02253	0.00488421	Bacteria	Firmicutes	Clostridia	Lachnospirales	Lachnospiraceae	Acetatifactor	NA	NA	TACGTAGGGGGCAAGCGTTATCCGGATTTACTGGGTGTAAAGGGAGCGTAGACGGCAGTGCAAGTCCGGAGTGAAAGCCCGGGGCTCAACCCTGGGACTGCTCTGGAAACTGCAAAGCTGGAGTGCGGGAGGGGCAGGCGGAATTCCTGGTGTAGCGGTGAAATGCGTAGATATCAGGAGGAACACCGGCGGCGAAGGCGGCCTGCTGGACCGTAACTGACGTTGAGGCTCGAAAGCGTGGGGAGCAAACAGG
ASV355	2	Similar	WA1	0.224433	-1.7981	-2.02253	0.0549886	Bacteria	Firmicutes	Clostridia	Oscillospirales	Ruminococcaceae	Incertae Sedis	NA	NA	TACGTAGGGAGCGAGCGTTGTCCGGATTTACTGGGTGTAAAGGGTGCGTAGGCGGCCCTGCAAGTCAGAAGTGAAATCCATGGGCTTAACCCGTGAACTGCTTTTGAAACTGCAGGACTTGAGTGGAGTAGAGGTAGGCGGAATTCCCGGTGTAGCGGTGAAATGCGTAGAGATCGGGAGGAACACCAGTGGCGAAGGCGGCCTACTGGGCTTTAACTGACGCTGAAGCACGAAAGCGTGGGTAGCAAACAGG
ASV356	2	Similar	WA1	0.224433	-1.7981	-2.02253	0.0470389	Bacteria	Firmicutes	Clostridia	Lachnospirales	Lachnospiraceae	Marvinbryantia	NA	NA	TACGTATGGAGCAAGCGTTATCCGGAATTACTGGGTGTAAAGGGAGCGTAGACGGATGTGCAAGTCTGATGTGAAAGGCGGGGGCTCAACCCCTGGACTGCATTGGAAACTGTAAATCTTGAGTGCCGGAGAGGTAAGCGGAATTCCTAGTGTAGCGGTGAAATGCGTAGATATTAGGAGGAACACCAGTGGCGAAGGCGGCTTACTGGACGGTAACTGACGTTGAGGCTCGAAAGCGTGGGGAGCAAACAGG
ASV366	2	Similar	WA1	0.224433	-1.7981	-2.02253	0.00351238	Bacteria	Firmicutes	Clostridia	Oscillospirales	Ruminococcaceae	Incertae Sedis	NA	NA	TACGTAGGGAGCGAGCGTTGTCCGGATTTACTGGGTGTAAAGGGTGCGTAGGCGGCAATGCAAGTCAGGCGTGAAAGCTCGGGGCTTAACCCCGAAACTGCGCTTGAAACTGTGTTGCTTGAGTGAAGTAGAGGTAGGCGGAATTCCCGGTGTAGCGGTGAAATGCGTAGAGATCGGGAGGAACACCAGTGGCGAAGGCGGCCTACTGGGCTTTAACTGACGCTGAGGCACGAAAGCATGGGTAGCAAACAGG
ASV370	2	Similar	WA1	0.224433	-1.7981	-2.02253	0.00970211	Bacteria	Firmicutes	Clostridia	Lachnospirales	Lachnospiraceae	GCA-900066575	NA	NA	TACGTAGGGGGCAAGCGTTATCCGGATTTACTGGGTGTAAAGGGAGCGTAGGCGGCAAGGTAAGCCAGAAGTGAAAGCCCGTGGCTCAACTGCGGGACTGCTTTTGGAACTATCTAGCTAGATTGCAGGAGAGGTAAGTGGAATTCCTAGTGTAGCGGTGAAATGCGTAGATATTAGGAGGAACACCAGTGGCGAAGGCGGCTTACTGGACTGTAAATGACGCTGAGGCTCGAAAGCGTGGGGAGCAAACAGG
ASV372	2	Similar	WA1	0.224433	-1.7981	-2.02253	0.00355284	Bacteria	Firmicutes	Bacilli	RF39	NA	NA	NA	NA	TACGTAGGGAGCGAGCGTTATCCGGATTTATTGGGTGTAAAGGGTGCGTAGGCGGCTTTTTAGGTCTAAGGTTTAAGCCCGGAGCTTAACTCCGGTTCGCCTTAGAAACCGATTCGCTTGAGTATGGTAGAGGCAAGTGGAATTTCTAGTGTAGCGGTAAAATGCGTAGATATTAGAAGGAACACCAGTGGCGAAGGCGACTTGCTGGGCCATTACTGACGCTGAGGCACGAAAGCGTGGGGAGCAAATAGG
ASV384	2	Similar	WA1	0.224433	-1.7981	-2.02253	0.0549886	Bacteria	Firmicutes	Clostridia	Lachnospirales	Lachnospiraceae	NA	NA	NA	TACGTAGGGGGCAAGCGTTATCCGGATTTACTGGGTGTAAAGGGAGCGTAGACGGCTGTGCAAGTCTGAAGTGAAAGCCCGTGGCTCAACCGCGGAACTGCTTTGGAAACTGTATGGCTTGAGTACTGGAGAGGCAGGCGGAATTCCTAGTGTAGCGGTGAAATGCGTAGATATTAGGAGGAACACCAGTGGCGAAGGCGGCCTGCTGGACAGAAACTGACGTTGAGGCTCGAAAGCGTGGGGAGCAAACAGG
ASV385	2	Similar	WA1	0.224433	-1.7981	-2.02253	0.00436526	Bacteria	Firmicutes	Clostridia	Oscillospirales	Oscillospiraceae	Oscillibacter	NA	NA	TACGTAGGTGGCAAGCGTTGTCCGGATTTACTGGGTGTAAAGGGCGTGCAGCCGGGAAGACAAGTCAGATGTGAAATCCCGCGGCTCAACCGCGGAACTGCATTTGAAACTGTTTTTCTTGAGTATCGGAGAGGTAATCGGAATTCCTAGTGTAGCGGTGAAATGCGTAGATATTAGGAAGAACACCAGTGGCGAAGGCGGATTACTGGACGACAACTGACGGTGAGGCGCGAAAGCGTGGGGAGCAAACAGG
ASV389	2	Similar	WA1	0.224433	-1.7981	-2.02253	0.000406738	Bacteria	Firmicutes	Bacilli	Erysipelotrichales	Erysipelotrichaceae	NA	NA	NA	TACGTAGGTGGCAAGCGTTATCCGGAATGATTGGGCGTAAAGGGTGCGTAGGCGGCAAAATAAGTCTGAAGTAAAAGGCGTTGGCTCAACCAACGTAAGCTTTGGAAACTGTTAAGCTAGCGTGCAGGAGAGGTTAGTGGAATTCCATGTGTAGCGGTAAAATGCGTAGATATATGGAGGAACACCAGTGGCGAAGGCGGCTAACTGGCCTGTAACGGACGCTGAGGCACGAAAGCGTGGGGAGCAAATAGG
ASV396	2	Similar	WA1	0.224433	-1.7981	-2.02253	0.0549886	Bacteria	Proteobacteria	Gammaproteobacteria	Enterobacterales	Enterobacteriaceae	Escherichia-Shigella	NA	albertii/boydii/coli/dysenteriae/enterica/fergusonii/flexneri/marmotae/sonnei	TACGGAGGGTGCAAGCGTTAATCGGAATTACTGGGCGTAAAGCGCACGCAGGCGGTTTGTTAAGTCAGATGTGAAATCCCCGGGCTCAACCTGGGAACTGCATCTGATACTGGCAAGCTTGAGTCTCGTAGAGGGGGGTAGAATTCCAGGTGTAGCGGTGAAATGCGTAGAGATCTGGAGGAATACCGGTGGCGAAGGCGGCCCCCTGGACGAAGACTGACGCTCAGGTGCGAAAGCGTGGGGAGCAAACAGG
ASV397	2	Similar	WA1	0.224433	-1.7981	-2.02253	0.000737175	Bacteria	Firmicutes	Clostridia	Lachnospirales	Lachnospiraceae	NA	NA	NA	TACGTAGGGGGCAAGCGTTATCCGGATTTACTGGGTGTAAAGGGAGCGTAGACGGTATGGCAAGTCTGAAGTGAAAGCCCCGGGCTCAACCTGGGAATTGCTTTGGAAACTGTTAAACTAGAGTGCTGGAGAGGCAGGCGGAATTCCTAGTGTAGCGGTGAAATGCGTAGATATTAGGAGGAACACCAGTGGCGAAGGCGGCCTGCTGGACAGTAACTGACGTTGAGGCTCGAAAGCGTGGGGAGCAAACAGG
ASV401	2	Similar	WA1	0.224433	-1.7981	-2.02253	0.0549886	Bacteria	Firmicutes	Clostridia	Lachnospirales	Lachnospiraceae	Lachnospiraceae UCG-010	NA	NA	TACGTAGGGGGCAAGCGTTATCCGGAATTACTGGGTGTAAAGGGAGCGTAGGCGGCATGGTAAGCCAGATGTGAAAGCCCGCGGCTTAACCGCGCGGATTGCATTTGGAACTATCAAGCTAGAGTACAGGAGAGGAAAGCGGAATTCCTAGTGTAGCGGTGAAATGCGTAGATATTAGGAAGAACACCAGTGGCGAAGGCGGCTTTCTGGACTGAAACTGACGCTGAGGCTCGAAAGCGTGGGGAGCAAACAGG
ASV403	2	Similar	WA1	0.224433	-1.7981	-2.02253	0.00488421	Bacteria	Firmicutes	Bacilli	Erysipelotrichales	Erysipelatoclostridiaceae	Erysipelatoclostridium	NA	NA	TACGTAGGTGGCAAGCGTTATCCGGAATTATTGGGCGTAAAGAGGGAGCAGGCGGCAGCAAAGGTCTGTGGTGAAAGACTGAAGCTTAACTTCAGTAAGCCATAGAAACCGGGCAGCTAGAGTGCAGGAGAGGATCGTGGAATTCCATGTGTAGCGGTGAAATGCGTAGATATATGGAGGAACACCAGTGGCGAAGGCGACGATCTGGCCTGCAACTGACGCTCAGTCCCGAAAGCGTGGGGAGCAAATAGG
ASV404	2	Similar	WA1	0.224433	-1.7981	-2.02253	0.030313	Bacteria	Firmicutes	Clostridia	Lachnospirales	Lachnospiraceae	NA	NA	NA	TACGTAGGGGGCGAGCGTTATCCGGATTCACTGGGTGTAAAGGGAGCGTAGACGGCCAAGCAAGCCAGGGGTGAAAGCCCGGGGCCCAACCCCGGGACTGCCCTTGGAACTGCATGGCTGGAGTGCGGGAGGGGCAGGCGGAATTCCTGGTGTAGCGGTGAAATGCGTAGATATCAGGAGGAACACCGGCGGCGAAGGCGGCCTGCTGGACCGCGACTGACGTTGAGGCTCGAAAGCGTGGGGAGCGAACAGG
ASV411	2	Similar	WA1	0.224433	-1.7981	-2.02253	0.00234686	Bacteria	Firmicutes	Clostridia	Lachnospirales	Lachnospiraceae	NA	NA	NA	TACGTAGGGGGCAAGCGTTATCCGGATTTACTGGGTGTAAAGGGAGCGTAGACGGTTATGCAAGTCAGAAGTGAAAGCCCAAAGCTCAACTTCGGGACTGCTTTTGAAACTGTGTAACTAGAGTGCAGGAGGGGTAAGCGGAATTCCTAGTGTAGCGGTGAAATGCGTAGATATTAGGAGGAACACCGGCGGCGAAGGCGGCTTACTGGACTGTAACTGACGTTGAGGCTCGAAAGCGTGGGGAGCAAACAGG
ASV412	2	Similar	WA1	0.224433	-1.7981	-2.02253	0.0549886	Bacteria	Firmicutes	Clostridia	Lachnospirales	Lachnospiraceae	Blautia	NA	NA	TACGTAGGGGGCAAGCGTTATCCGGATTTACTGGGTGTAAAGGGGGCGCAGACGGCGATGCAAGCCAGGAGTGAAAGCCCGGGGCCCAACCCCGGGACTGCTCTTGGAACTGCGTGGCTAGAGTGCAGGAGGGGCAGGCGGAATTCCTGGTGTAGCGGTGAAATGCGTAGATATCAGGAGGAACACCGGTGGCGAAGGCGGCCTGCTGGACTGCAACTGACGTTGAGGCCCGAAAGCGTGGGGAGCAAACAGG
ASV415	2	Similar	WA1	0.224433	-1.7981	-2.02253	0.0186441	Bacteria	Firmicutes	Clostridia	Clostridia vadinBB60 group	NA	NA	NA	NA	TACGTAGGGGGCAAGCGTTGTCCGGAATGACTGGGCGTAAAGGGAGTGTAGGCGGCCTTGTAAGTTAGATGTGAAATCCTACGGCTTAACCGTAGAACTGCATCTAAAACTGTGAGGCTGGAGTGCAGGAGAGGTGAGTGGAATTCCTAGTGTAGCGGTGGAATGCGTAGATATTAGGAGGAACACCAGAGGCGAAGGCGACTCACTGGACTGTAACTGACGCTGAGGCTCGAAAGCGTGGGGAGCAAACAGG
ASV422	2	Similar	WA1	0.224433	-1.7981	-2.02253	0.00879901	Bacteria	Firmicutes	Clostridia	Clostridia vadinBB60 group	NA	NA	NA	NA	TACGTAGGGGGCGAGCGTTGTCCGGAATGACTGGGCGTAAAGGGAGTGTAGGCGGCTCTTTAAGTTATATGTGAAATCCCGCGGCTTAACCGTGGAAGTGCATATAAAACTGGGGAGCTGGAGTGCAGGAGAGGTGAGTGGAATTCCTAGTGTAGCGGTGGAATGCGTAGATATTAGGAAGAACACCGGTGGCGAAGGCGGCTCACTGGACTGTAACTGACGCTGAGGCTCGAAAGCGTGGGGAGCAAACAGG
ASV427	2	Similar	WA1	0.224433	-1.7981	-2.02253	0.0549886	Bacteria	Firmicutes	Clostridia	Oscillospirales	UCG-010	NA	NA	NA	TACGTAGGTGGCAAGCGTTATCCGGAATTACTGGGTGTAAAGGGTGTGTAGGCGGGTTTGCAAGTCAGATGTGAAAATTATGGGCTCAACCCATAACCTGCGTCTGAAACTACAGATCTTGAGAGTGGGAGAGGTAAACGGAATTCCCGGTGTAGCGGTGAAATGCGTAGATATCGGGAGGAACACCAGTGGCGAAGGCGGTTTACTGGACCACAACTGACGCTGAGACACGAAAGCGTGGGGAGCAAACAGG
ASV429	2	Similar	WA1	0.224433	-1.7981	-2.02253	0.00348814	Bacteria	Firmicutes	Clostridia	Clostridiales	Clostridiaceae	Candidatus Arthromitus	NA	NA	TACGTAGGTGGCAAGCGTTGTTCGGAATAACTGGGCGTAAAGGATGCGTAGGCGGTTAAACAAGTTATATGTTAAATATATAGGCTTAACCTGTAGAAAGCATATAAAACTGTTTAACTAGAGTGCAGGAGAGGTAAGTGGAATTCCTAGTGTAGCGGTGAAATGCGTAGAGATTAGGAAGAACACCAGTGGCGAAGGCGACTTACTGGACTGTAACTGACGCTGAGGCATGAGAGCATGGGGAGCAAACAGG
ASV430	2	Similar	WA1	0.224433	-1.7981	-2.02253	0.00171193	Bacteria	Firmicutes	Clostridia	Oscillospirales	Oscillospiraceae	Oscillibacter	NA	NA	TACGTAGGTGGCAAGCGTTGTCCGGATTTACTGGGTGTAAAGGGCGTGCAGCCGGGCCGACAAGTCAGATGTGAAATCCGCGGGCTTAACCCGCGAACTGCATTTGAAACTATTGGTCTTGAGTACCGGAGAGGTCATCGGAATTCCTTGTGTAGCGGTGAAATGCGTAGATATAAGGAAGAACACCAGTGGCGAAGGCGGATGACTGGACGGCAACTGACGGTGAGGCGCGAAAGCGTGGGGAGCAAACAGG
ASV435	2	Similar	WA1	0.224433	-1.7981	-2.02253	0.00970211	Bacteria	Firmicutes	Clostridia	Peptostreptococcales-Tissierellales	Anaerovoracaceae	[Eubacterium] brachy group	NA	NA	CACGTAGGGGGCGAGCGTTATCCGGAATCATTGGGCGTAAAGGGTGCGTAGGCGGCCTTTTAAGCGCGGGGTCTAAGGCGGTGGCCCAACCACCGTTCGCCCCGCGAACTGGAGGGCTAGAGTGTCGGAGAGGGAAGCGGAATTCCTAGTGTAGCGGTGAAATGCGTAGATATTAGGAGGAACACCAGTGGCGAAGGCGGCTTCCTGGACGAAGACTGACGCTGAGGCACGAAAGCGTGGGGAGCGAACAGG
ASV438	2	Similar	WA1	0.224433	-1.7981	-2.02253	0.000823727	Bacteria	Firmicutes	Clostridia	Lachnospirales	Lachnospiraceae	GCA-900066575	NA	NA	TACGTAGGGGGCAAGCGTTATCCGGATTTACTGGGTGTAAAGGGAGCGTAGGCGGCAGTGCAAGTCAGAAGTGAAAGCCCGGGGCTCAACTCCGGGACTGCTTTTGAAACTGTACAGCTTGATTGCAGGAGAGGCAAGTGGAATTCCTAGTGTAGCGGTGAAATGCGTAGATATTAGGAGGAACACCAGTGGCGAAGGCGGCTTGCTGGACTGTAAATGACGCTGAGGCTCGAAAGCGTGGGGAGCAAACAGG
ASV445	2	Similar	WA1	0.224433	-1.7981	-2.02253	0.000532371	Bacteria	Firmicutes	Clostridia	Lachnospirales	Lachnospiraceae	ASF356	NA	NA	TACGTAGGGGGCAAGCGTTATCCGGAATTACTGGGTGTAAAGGGAGAGTAGGCGGCAAGGTAAGCGATATGTGAAAGCCTTAGGCTTAACCAAAGGATTGCATAACGAACTATCTAGCTAGAGTACAGGAGAGGAAAGCGGAATTCCTAGTGTAGCGGTGAAATGCGTAGATATTAGGAAGAACACCAGTGGCGAAGGCGGCTTTCTGGACTGAAACTGACGCTGAGGCTCGAAAGCGTGGGGAGCGAACAGG
ASV446	2	Similar	WA1	0.224433	-1.7981	-2.02253	0.000812088	Bacteria	Firmicutes	Clostridia	Lachnospirales	Lachnospiraceae	Lachnospiraceae NK4A136 group	NA	NA	TACGTAGGGGGCAAGCGTTATCCGGATTTACTGGGTGTAAAGGGAGCGTAGACGGCGATGCAAGTCTGAAGTGAAAGGCGGGGGCCCAACCCCTGGACTGCTTTGGAAACTGTATGGCTGGAGTGCAGGAGAGGTAAGTGGAATTCCTAGTGTAGCGGTGAAATGCGTAGATATTAGGAGGAACACCAGTGGCGAAGGCGGCTTACTGGACTGTAACTGACGTTGAGGCTCGAAAGCGTGGGGAGCAAACAGG
ASV448	2	Similar	WA1	0.224433	-1.7981	-2.02253	0.00150892	Bacteria	Firmicutes	Clostridia	Lachnospirales	Lachnospiraceae	Lachnospiraceae NK4A136 group	NA	NA	TACGTAGGGGGCAAGCGTTATCCGGATTTACTGGGTGTAAAGGGAGCGTAGACGGCGATGCAAGTCTGAAGTGAAAGGCGGGGGCCCAACCCCCGGACTGCTTTGGAAACTGTATAGCTGGAGTGCAGGAGAGGTAAGTGGAATTCCTAGTGTAGCGGTGAAATGCGTAGATATTAGGAGGAACACCAGTGGCGAAGGCGGCTTACTGGACTGTAACTGACGTTGAGGCTCGAAAGCGTGGGGAGCAAACAGG
ASV460	2	Similar	WA1	0.224433	-1.7981	-2.02253	0.000491995	Bacteria	Actinobacteriota	Coriobacteriia	Coriobacteriales	Eggerthellaceae	Enterorhabdus	NA	NA	TACGTAGGGGGCAAGCGTTATCCGGATTCATTGGGCGTAAAGCGCGCGCAGGCGGGTTGCTAAGCGGGACCTCTAATCTTGGGGCTCAACCTCAAGCCGGGTCCCGAACTGGCAGCCTCGAGTGCGGTAGGGGTAAGCGGAATTCCCGGTGTAGCGGTGGAATGCGCAGATATCGGGAAGAACACCGATGGCGAAGGCAGCTTACTGGGCCGACACTGACGCTGAGGCGCGAAAGCTAGGGGAGCGAACAGG
ASV468	2	Similar	WA1	0.224433	-1.7981	-2.02253	0.000880884	Bacteria	Firmicutes	Clostridia	Lachnospirales	Lachnospiraceae	NA	NA	NA	TACGTAGGGGGCAAGCGTTATCCGGATTTACTGGGTGTAAAGGGAGCGTAGACGGCTGTGCAAGTCAGAAGTGAAAGCCCGGGGCTCAACCGCGGGACTGCTTTTGAAACTGTGTAGCTGGAGTGCAGGAGAGGTAAGTGGAATTCCTAGTGTAGCGGTGAAATGCGTAGATATTAGGAGGAACACCGGTGGCGAAGGCGGCTTACTGGACTGTAACTGACGTTGAGGCTCGAAAGCGTGGGGAGCAAACAGG
ASV473	2	Similar	WA1	0.224433	-1.7981	-2.02253	0.000875539	Bacteria	Firmicutes	Clostridia	Clostridia UCG-014	NA	NA	NA	NA	TACGTAGGGAGCAAGCGTTATCCGGATTTATTGGGTGTAAAGGGTGCGTAGACGGGAATGCAAGTTGGTTGTGAAATCCCTCGGCTTAACTGAGGAACTGCAACCAAAACTACATTTCTTGAGTGCTGGAGAGGAAAGTGGAATTCCTAGTGTAGCGGTGAAATGCGTAGATATTAGGAGGAACACCAGTGGCGAAGGCGACTTTCTGGACAGTAACTGACGTTGAGGCACGAAAGTGTGGGGAGCAAACAGG
ASV475	2	Similar	WA1	0.224433	-1.7981	-2.02253	0.000406738	Bacteria	Firmicutes	Clostridia	Lachnospirales	Lachnospiraceae	GCA-900066575	NA	NA	TACGTAGGGGGCAAGCGTTATCCGGATTTACTGGGTGTAAAGGGAGCGTAGGCGGCGATGCAAGTCAGAAGTGAAAGCCCGGGGCTCAACTCCGGGACTGCTTTTGAAACTGTGTTGCTAGATTGCAGGAGAGGTAAGTGGAATTCCTAGTGTAGCGGTGAAATGCGTAGATATTAGGAGGAACACCAGTGGCGAAGGCGGCTTACTGGACTGTAAATGACGCTGAGGCTCGAAAGCGTGGGGAGCAAACAGG
ASV476	2	Similar	WA1	0.224433	-1.7981	-2.02253	0.00192903	Bacteria	Firmicutes	Clostridia	Lachnospirales	Lachnospiraceae	NA	NA	NA	TACGTAGGGGGCAAGCGTTATCCGGATTTACTGGGTGTAAAGGGAGCGTAGACGGTGAGGCAAGTCTGAAGTGAAAGCCCGGGGCTTAACCCCGGGACTGCTTTGGAAACTGTCTGACTGGAGTGCTGGAGAGGTAAGTGGAATTCCTAGTGTAGCGGTGAAATGCGTAGATATTAGGAGGAACACCAGTGGCGAAGGCGGCTTACTGGACAGTAACTGACGTTGAGGCTCGAAAGCGTGGGGAGCAAACAGG
ASV481	2	Similar	WA1	0.224433	-1.7981	-2.02253	0.0046693	Bacteria	Firmicutes	Clostridia	Clostridia UCG-014	NA	NA	NA	NA	TACGTAGGGAGCGAGCGTTATCCGGATTTATTGGGTGTAAAGGGTGCGTAGACGGGAAATTAAGTTAGTTGTGAAATCCCTCGGCTCAACCGAGGAACTGCAACTAAAACTGATATTCTTGAGTACTGGAGAGGAAAGTGGAATTCCTAGTGTAGCGGTGAAATGCGTAGATATTAGGAGGAACACCAGTGGCGAAGGCGACTTTCTGGACAGAAACTGACGTTGAGGCACGAAAGTGTGGGGAGCAAACAGG
ASV486	2	Similar	WA1	0.224433	-1.7981	-2.02253	0.00210686	Bacteria	Firmicutes	Bacilli	Erysipelotrichales	Erysipelotrichaceae	NA	NA	NA	TACGTAGGTGGCAAGCGTTATCCGGAATGATTGGGCGTAAAGGGTGCGCAGGCGGAACCATAAGTCTGAAGTAAAAGCCATCGGCTCAACCGATGTAAGCTTTGGAAACTGTGGATCTAGAGTGCAGGAGAGGACAGTGGAATTCCATGTGTAGCGGTAAAATGCGTAGATATATGGAGGAACACCAGTGGCGAAGGCGGCTGTCTGGCCTGTAACTGACGCTGAGGCACGAAAGCGTGGGGAGCAAATAGG
ASV487	2	Similar	WA1	0.224433	-1.7981	-2.02253	0.000406738	Bacteria	Firmicutes	Clostridia	Clostridia UCG-014	NA	NA	NA	NA	TACGTAGGGAGCGAGCGTTATCCGGATTTATTGGGTGTAAAGGGTGCGTAGACGGGAAGTTAAGTTAGTTGTGAAATCCCAAGGCTCAACTTTGGAACTGCAACTAAAACTAATTTTCTTGAGTACTGGAGAGGAAAGTGGAATTCCTAGTGTAGCGGTGAAATGCGTAGATATTAGGAGGAACACCAGTGGCGAAGGCGACTTTCTGGACAGAAACTGACGTTGAGGCACGAAAGTGTGGGGAGCAAACAGG
ASV496	2	Similar	WA1	0.224433	-1.7981	-2.02253	0.000481079	Bacteria	Firmicutes	Bacilli	RF39	NA	NA	NA	NA	TACGTAGGTGGCGAGCGTTATCCGGATTTATTGGGCGTAAAGCGTGCGCAGGCGGCTTATTAAGTCTAAGATTAAAGCCCGGAGCTTAACTCCGGTTCGTCTTAGAAACTGGTAGGCTTGAGTATGGTAGAGGCAAACGGAATTCCTAGTGTAGCGGTGGAATGCGTAGATATTAGGAGGAACACCAGTGGCGAAGGCGGTTTGCTGGGCCATTACTGACGCTCATGCACGAAAGCGTGGGGAGCAAATAGG
ASV505	2	Similar	WA1	0.224433	-1.7981	-2.02253	0.00113901	Bacteria	Firmicutes	Clostridia	Oscillospirales	Ruminococcaceae	Anaerotruncus	NA	NA	TACGTAGGGAGCGAGCGTTGTCCGGAATTACTGGGTGTAAAGGGAGCGTAGGCGGGGATGCAAGTTGGATGTTTAAACTATCGGCTCAACCGGTAATTGCAACCAAAACTGCAACTCTTGAGTGAAGTAGAGGCAGGCGGAATTCCTAGTGTAGCGGTGAAATGCGTAGATATTAGGAGGAACACCAGTGGCGAAGGCGGCCTGCTGGGCTTTAACTGACGCTGAGGCTCGAAAGCGTGGGGAGCAAACAGG
ASV506	2	Similar	WA1	0.224433	-1.7981	-2.02253	0.0549886	Bacteria	Firmicutes	Clostridia	Clostridia vadinBB60 group	NA	NA	NA	NA	TACGTAGGAGGCAAGCGTTATCCGGAATGACTGGGCGTAAAGGGTGCGTAGGTGGTTTGACAAGTTAGTAGCGCAACTCCGGAGCTCAACTTCGGAACTACTACTAAAACTGTTGGACTTGAGTGCAGGAGGGGCAATCGGAATTCCTAGTGTAGCGGTGGAATGCGTAGATATTAGGAGGAACACCAGTGGCGAAGGCGGATTGCTAGACTGTAACTGACACTGAGGCACGAAAGCGTGGGGAGCAAACAGG
ASV510	2	Similar	WA1	0.224433	-1.7981	-2.02253	0.000607336	Bacteria	Firmicutes	Clostridia	Oscillospirales	Ruminococcaceae	NA	NA	NA	TACGTAGGGAGCAAGCGTTGTCCGGAATTACTGGGTGTAAAGGGAGCGTAGGCGGGATGGCAAGTTGGGTGTTAAATCTACCGGCTCAACTGGTAGTCGCACTCAAAACTGCTATTCTTGAGTGAAGTAGAGGCAGGCGGAATTCCTAGTGTAGCGGTGAAATGCGTAGATATTAGGAGGAACACCAGTGGCGAAGGCGGCCTGCTGGGCTTTTACTGACGCTGAGGCTCGAAAGTGTGGGGAGCAAACAGG
ASV514	2	Similar	WA1	0.224433	-1.7981	-2.02253	0.000812088	Bacteria	Firmicutes	Clostridia	Lachnospirales	Lachnospiraceae	Lachnoclostridium	NA	NA	TACGTAGGGGGCAAGCGTTATCCGGATTTACTGGGTGTAAAGGGAGCGTAGACGGCGATGCAAGCCAGATGTGAAAGCCTGGGGCTCAACCCCGGGACTGCATTTGGAACTGTATAGCTGGAGTGTCGGAGAGGCAGGCGGAATTCCTAGTGTAGCGGTGAAATGCGTAGATATTAGGAGGAACACCAGTGGCGAAGGCGGCCTGCTGGACGATGACTGACGTTGAGGCTCGAAAGCGTGGGGAGCAAACAGG
ASV516	2	Similar	WA1	0.224433	-1.7981	-2.02253	0.000406738	Bacteria	Firmicutes	Clostridia	Lachnospirales	Lachnospiraceae	NA	NA	NA	TACGTAGGGGGCGAGCGTTATCCGGATTTACTGGGTGTAAAGGGAGCGTAGACGGCGGCGCAAGTCTGAAGTGAAAGCCCGTGGCTCAACCGCGGAACCGCTTTGGAAACTGCGAGGCTGGAGTGCTGGAGAGGTAAGCGGAATTCCTGGTGTAGCGGTGAAATGCGTAGATATCAGGAGGAACACCGGTGGCGAAGGCGGCTTACTGGACAGTGACTGACGTTGAGGCTCGAAAGCGTGGGGAGCGAACAGG
ASV517	2	Similar	WA1	0.224433	-1.7981	-2.02253	0.00315322	Bacteria	Firmicutes	Bacilli	RF39	NA	NA	NA	NA	TACGTAGGGGGCGAGCGTTATCCGGATTTATTGGGCGTAAAGGGTGTGTAGGCGGTTTGTTAAGTCTAAAATCAAAGCCCGAGGCTTAACCTCGGTTCGTTTTAGAAACTGGCAAACTAGAGTACAGTAGAGGCAAGTGGAATTTCTAGTGTAGCGGTTAAATGCGTAGATATTAGAAGGAACACCAGTGGCGAAGGCGGCTTGCTGGGCTGTTACTGACGCTGAGACACGAAAGCGTGGGGAGCAAATAGG
ASV523	2	Similar	WA1	0.224433	-1.7981	-2.02253	0.000769692	Bacteria	Firmicutes	Clostridia	Lachnospirales	Lachnospiraceae	Lachnoclostridium	NA	NA	TACGTAGGGGGCAAGCGTTATCCGGATTTACTGGGTGTAAAGGGAGCGTAGACGGCGATGCAAGCCAGATGTGAAAGCCCGGGGCTCAACCCCGGGACTGCATTTGGAACTGTATAGCTGGAGTGTCGGAGAGGCAGGCGGAATTCCTAGTGTAGCGGTGAAATGCGTAGATATTAGGAGGAACACCAGTGGCGAAGGCGGCCTGCTGGACGATGACTGACGTTGAGGCTCGAAAGCGTGGGGAGCAAACAGG
ASV533	2	Similar	WA1	0.224433	-1.7981	-2.02253	0.0010753	Bacteria	Firmicutes	Clostridia	Lachnospirales	Lachnospiraceae	NA	NA	NA	TACGTATGGAGCAAGCGTTATCCGGATTTACTGGGTGTAAAGGGAGCGCAGGCGGCCTTGCAAGTCTGATGTGAAATACCGGGGCTCAACCCCGGAGCTGCATTGGAAACTGTGAGGCTGGAGTGTCGGAGAGGCAGGCGGAATTCCTAGTGTAGCGGTGAAATGCGTAGATATTAGGAGGAACACCAGTGGCGAAGGCGGCCTGCTGGACGATGACTGACGCTGAGGCTCGAAAGCGTGGGGAGCAAACAGG
ASV548	2	Similar	WA1	0.224433	-1.7981	-2.02253	0.00431547	Bacteria	Firmicutes	Clostridia	Lachnospirales	Lachnospiraceae	Roseburia	NA	NA	TACGTATGGTGCAAGCGTTATCCGGATTTACTGGGTGTAAAGGGAGCGCAGGCGGTTCTGCAAGTCTGATGTGAAAGCCCGGGGCTCAACCGCGGGACTGCATTGGAAACTGCGGGACTGGAGTGTCGGAGGGGTAAGCGGAATTCCTGGTGTAGCGGTGAAATGCGTAGATATCAGGAGGAACACCGGTGGCGAAGGCGGCTTACTGGACGATGACTGACGCTGAGGCTCGAAAGCGTGGGGAGCAAACAGG
ASV558	2	Similar	WA1	0.224433	-1.7981	-2.02253	0.00210686	Bacteria	Firmicutes	Clostridia	Oscillospirales	Oscillospiraceae	NA	NA	NA	TACGTAGGGAGCGAGCGTTATCCGGATTTACTGGGTGTAAAGGGCGTGTAGGCGGGATGGCAAGTCAGGCGTGAAAACTATGGGCTCAACCCATAGCCTGCGTTTGAAACTGTCGTTCTTGAGTGATGGAGAGGCAAGCGGAATTCCGTGTGTAGCGGTGAAATGCGTAGATATACGGAGGAACACCAGTGGCGAAGGCGGCTTGCTGGACATTAACTGACGCTGAGGCGCGAAAGCGTGGGGAGCAAACAGG
ASV568	2	Similar	WA1	0.224433	-1.7981	-2.02253	0.00235697	Bacteria	Firmicutes	Clostridia	Oscillospirales	Ruminococcaceae	NA	NA	NA	TACGTAGGTGGCAAGCGTTGTCCGGATTTACTGGGTGTAAAGGGAGCGTAGGCGGGAATGCAAGTCGGATGTGAAACCTATGGGCTTAACCCATAGCCTGCATTCGAAACTGTATTTCTTGAGTGAAGTAGAGGTTGGCGGAATTCCCGGTGTAGCGGTGAAATGCGTAGATATCGGGAGGAACACCAGTGGCGAAGGCGGCCAACTGGGCTTTTACTGACGCTGAGGCTCGAAAGCATGGGGAGCAAACAGG
ASV582	2	Similar	WA1	0.224433	-1.7981	-2.02253	0.0549886	Bacteria	Bacteroidota	Bacteroidia	Bacteroidales	Bacteroidaceae	Bacteroides	NA	NA	TACGGAGGATCCGAGCGTTATCCGGATTTATTGGGTTTAAAGGGAGCGTAGGCGGGTTGTTAAGTCAGTTGTGAAAGTTTGCGGCTCAACCGTAAAATTGCAGTTGATACTGGCATCCTTGAGTACAGTAGAGGTAGGCGGAATTCGTGGTGTAGCGGTGAAATGCTTAGATATCACGAAGAACTCCGATTGCGAAGGCAGCCTGCTGGACTGTAACTGACGCTGATGCTCGAAAGTGTGGGTATCCCCCCCC
ASV585	2	Similar	WA1	0.224433	-1.7981	-2.02253	0.000481079	Bacteria	Firmicutes	Bacilli	Erysipelotrichales	Erysipelotrichaceae	NA	NA	NA	TACGTAGGTGGCGAGCGTTATCCGGAATGATTGGGCGTAAAGGGTGCGCAGGCGGCGCATTAAGTTTGAAGTAAAAGGTAGCGGCTCAACCGCTGCAAGCTTCGAAAACTGGTGTGCTGGAGTGCAGGAGAGGGCAGTGGAATTCCATGTGTAGCGGTAAAATGCGTAGATATATGGAGGAACACCGGTGGCGAAGGCGGCTGCCTGGCCTGTAACTGACGCTGAGGCACGAAAGCGTGGGGAGCAAATAGG
ASV596	2	Similar	WA1	0.224433	-1.7981	-2.02253	0.0549886	Bacteria	Firmicutes	Bacilli	Erysipelotrichales	Erysipelatoclostridiaceae	Erysipelatoclostridium	NA	NA	TACGTAGGTGGCGAGCGTTATCCGGAATCATTGGGCGTAAAGAGGGAGCAGGCGGCCTGGAGGGTCTATTGTTAAAAGGCAGTGGCTTAACCATTGCAAGGCGAAGAAACCGGCAGGCTAGAGTTCTAAAGAGGATCGTGGAATTCCATGTGTAGCGGTGAAATGCGTAGATATATGGAGGAACACCAGTGGCGAAGGCGACGATCTGGGAAGAAACAGACGCTGAGTCCCGAAAGCGTGGGGAGCAAATAGG
ASV640	2	Similar	WA1	0.224433	-1.7981	-2.02253	0.000324717	Bacteria	Actinobacteriota	Coriobacteriia	Coriobacteriales	Eggerthellaceae	NA	NA	NA	TACGTAGGGGGCGAGCGTTATCCGGATTCATTGGGCGTAAAGCGCGCGTAGGCGGCGCGTCAAGCGGGACCTCTAACCCCGGGGCTCAACCCCGGGCCGGGTCCCGGACTGGCGCGCTCGAGTGCGGTAGAGGCGAGTGGAATTCCCGGTGTAGCGGTGGAATGCGCAGATATCGGGAAGAACACCGATGGCGAAGGCAGCTCGCTGGGCCGACACTGACGCTGAGGCGCGAAAGCTGGGGGAGCGAACAGG
ASV645	2	Similar	WA1	0.224433	-1.7981	-2.02253	0.000491995	Bacteria	Actinobacteriota	Coriobacteriia	Coriobacteriales	Eggerthellaceae	DNF00809	NA	NA	CACGTAGGGGGCGAGCGTTATCCGGATTCATTGGGCGTAAAGCGCGCGCAGGCGGGCTGCTAAGCGGGACCTCTAATCCTGGGGCTCAACCTCAGGCCGGGTCCCGAACTGGCGGCCTCGGGTGCGGTAGGGGTAGGCGGAATTCCCGGTGTAGCGGTGGAATGCGCAGATATCGGGAAGAACACCGACGGCGAAGGCAGCCTACTGGGCCGACACCGACGCTGAGGCGCGAAAGCTAGGGGAGCGAACAGG
ASV651	2	Similar	WA1	0.224433	-1.7981	-2.02253	0.0549886	Bacteria	Firmicutes	Clostridia	Lachnospirales	Lachnospiraceae	Lachnospiraceae UCG-001	NA	NA	TACGTATGGTGCAAGCGTTATCCGGATTTACTGGGTGTAAAGGGAGCGCAGGCGGCGCGGTAAGTCAGATGTGAAAGCCCGGGGCTCAACCCCGGGACTGCATTTGAAACTGCCGGGCTAGAGTGTCGGAGAGGCAAGTGGAATTCCTAGTGTAGCGGTGAAATGCGTAGATATTAGGAGGAACACCAGTGGCGAAGGCGGCTTGCTGGACGATCACTGACGCTGAGGCTCGAAAGCGTGGGGAGCAAACAGG
ASV707	2	Similar	WA1	0.224433	-1.7981	-2.02253	0.000491995	Bacteria	Firmicutes	Clostridia	Clostridia UCG-014	NA	NA	NA	NA	TACGTAGGGAGCGAGCGTTATCCGGATTTATTGGGTGTAAAGGGTGCGTAGATGGATAAACAAGTTGGTTGTGAAATCCCTCGGCTTAACTGAGGAATTGCAACCAAAACTGTAGATCTTGAGTACTGGAGGGGAAAGCGGAATTCCTAGTGTAGCGGTGAAATGCGTAGATATTAGGAAGAACACCGGTGGCGAAGGCGGCTTTCTGGACAGAAACTGACATTGAGGCACGAAAGTGTGGGGAGCAAACAGG
ASV134	2	Similar	Omicron	-0.787402	5.5377	6.32511	0.000638571	Bacteria	Bacteroidota	Bacteroidia	Bacteroidales	Muribaculaceae	NA	NA	NA	TACGGAGGATGCGAGCGTTATCCGGATTTATTGGGTTTAAAGGGTGCGTAGGCGGAGCGTTAAGTCAGTGGTCAAATTGAGGGGCTCAACCCCTTCCCGCCATTGAAACTGGCGCTCTTGAGTGGAAGAGAAGTATGCGGAATGCGTGGTGTAGCGGTGAAATGCATAGATATCACGCAGAACCCCGATTGCGAAGGCAGCATGCCGGCTTCCTACTGACGCTGAAGCACGAAAGCGTGGGGATCGAACAGG
ASV581	2	Similar	Omicron	-0.806572	-4.00728	-3.20071	0.00768814	Bacteria	Firmicutes	Bacilli	Lactobacillales	Streptococcaceae	Streptococcus	NA	NA	TACGTAGGTCCCGAGCGTTATCCGGATTTATTGGGCGTAAAGCGAGCGCAGGCGGTTGGATAAGTCTGAAGTTAAAGGCTGTGGCTCAACCATAGTATGCTTTGGAAACTGTTCAACTTGAGTGCAGAAGGGGAGAGTGGAATTCCATGTGTAGCGGTGGAATGCGTAGATATATGGAGGAACACCAGTGGCGAAAGCGGCTCTCTGGTCTGTAACTGACGCTGAGGCTCGAAAGCGTGGGTAGCGAACAGG
ASV14	2	Similar	Delta	-2.17306	7.69749	9.87055	0.0956987	Bacteria	Bacteroidota	Bacteroidia	Bacteroidales	Muribaculaceae	NA	NA	NA	TACGGAGGATGCGAGCGTTATCCGGATTTATTGGGTTTAAAGGGTGCGTAGGCGGACTGTCAAGTCAGCGGTAAAATTGAGAGGCTCAACCTCTTCCCGCCGTTGAAACTGGTGGTCTTGAGTGGATGAGAAGTACGCGGAATGCGTGGTGTAGCGGTGAAATGCATAGATATCACGCAGAACTCCGATTGCGAAGGCAGCGTACCGGCATCCAACTGACGCTGAGGCACGAAAGCGTGGGGATCAAACAGG
ASV69	2	Similar	Delta	-1.66088	4.93076	6.59164	0.0759131	Bacteria	Bacteroidota	Bacteroidia	Bacteroidales	Muribaculaceae	NA	NA	NA	TACGGAGGATGCGAGCGTTATCCGGATTTATTGGGTTTAAAGGGTGCGTAGGCGGGATGCCAAGTCAGCGGTCAAATACGGGGGCTCAACCTGCGTCCGCCGTTGAAACTGGCGTTCTTGAGTGGGCGAGAAGTACGCGGAATGCGTGGTGTAGCGGTGAAATGCATAGATATCACGCAGAACCCCGATTGCGAAGGCAGCGTACCGGCGCCCGACTGACGCTGAAGCACGAAAGCGTGGGTATCGAACAGG
ASV118	2	Similar	Delta	-3.03607	0.558855	3.59492	0.015714	Bacteria	Firmicutes	Clostridia	Lachnospirales	Lachnospiraceae	NA	NA	NA	TACGTAGGGGGCAAGCGTTATCCGGATTTACTGGGTGTAAAGGGAGCGTAGACGGTGAGACAAGTCTGAAGTGAAAGCCCGGGGCTCAACCCCGGGACTGCTTTGGAAACTGCCTGACTGGAGTGCTGGAGAGGCAAGCGGAATTCCTAGTGTAGCGGTGAAATGCGTAGATATTAGGAAGAACACCAGTGGCGAAGGCGGCTTGCTGGACAGTAACTGACGTTGAGGCTCGAAAGCGTGGGGAGCAAACAGG
ASV581	2	Similar	Delta	-1.81648	-1.95043	-0.133949	0.0307846	Bacteria	Firmicutes	Bacilli	Lactobacillales	Streptococcaceae	Streptococcus	NA	NA	TACGTAGGTCCCGAGCGTTATCCGGATTTATTGGGCGTAAAGCGAGCGCAGGCGGTTGGATAAGTCTGAAGTTAAAGGCTGTGGCTCAACCATAGTATGCTTTGGAAACTGTTCAACTTGAGTGCAGAAGGGGAGAGTGGAATTCCATGTGTAGCGGTGGAATGCGTAGATATATGGAGGAACACCAGTGGCGAAAGCGGCTCTCTGGTCTGTAACTGACGCTGAGGCTCGAAAGCGTGGGTAGCGAACAGG
ASV14	2	Similar	WA1	-1.40838	5.68396	7.09234	0.00811917	Bacteria	Bacteroidota	Bacteroidia	Bacteroidales	Muribaculaceae	NA	NA	NA	TACGGAGGATGCGAGCGTTATCCGGATTTATTGGGTTTAAAGGGTGCGTAGGCGGACTGTCAAGTCAGCGGTAAAATTGAGAGGCTCAACCTCTTCCCGCCGTTGAAACTGGTGGTCTTGAGTGGATGAGAAGTACGCGGAATGCGTGGTGTAGCGGTGAAATGCATAGATATCACGCAGAACTCCGATTGCGAAGGCAGCGTACCGGCATCCAACTGACGCTGAGGCACGAAAGCGTGGGGATCAAACAGG
ASV69	2	Similar	WA1	-0.626131	9.05938	9.68551	0.000132801	Bacteria	Bacteroidota	Bacteroidia	Bacteroidales	Muribaculaceae	NA	NA	NA	TACGGAGGATGCGAGCGTTATCCGGATTTATTGGGTTTAAAGGGTGCGTAGGCGGGATGCCAAGTCAGCGGTCAAATACGGGGGCTCAACCTGCGTCCGCCGTTGAAACTGGCGTTCTTGAGTGGGCGAGAAGTACGCGGAATGCGTGGTGTAGCGGTGAAATGCATAGATATCACGCAGAACCCCGATTGCGAAGGCAGCGTACCGGCGCCCGACTGACGCTGAAGCACGAAAGCGTGGGTATCGAACAGG
ASV118	2	Similar	WA1	-2.13341	0.0754849	2.2089	0.0952657	Bacteria	Firmicutes	Clostridia	Lachnospirales	Lachnospiraceae	NA	NA	NA	TACGTAGGGGGCAAGCGTTATCCGGATTTACTGGGTGTAAAGGGAGCGTAGACGGTGAGACAAGTCTGAAGTGAAAGCCCGGGGCTCAACCCCGGGACTGCTTTGGAAACTGCCTGACTGGAGTGCTGGAGAGGCAAGCGGAATTCCTAGTGTAGCGGTGAAATGCGTAGATATTAGGAAGAACACCAGTGGCGAAGGCGGCTTGCTGGACAGTAACTGACGTTGAGGCTCGAAAGCGTGGGGAGCAAACAGG
ASV134	2	Similar	WA1	-1.97422	4.13216	6.10638	0.00818732	Bacteria	Bacteroidota	Bacteroidia	Bacteroidales	Muribaculaceae	NA	NA	NA	TACGGAGGATGCGAGCGTTATCCGGATTTATTGGGTTTAAAGGGTGCGTAGGCGGAGCGTTAAGTCAGTGGTCAAATTGAGGGGCTCAACCCCTTCCCGCCATTGAAACTGGCGCTCTTGAGTGGAAGAGAAGTATGCGGAATGCGTGGTGTAGCGGTGAAATGCATAGATATCACGCAGAACCCCGATTGCGAAGGCAGCATGCCGGCTTCCTACTGACGCTGAAGCACGAAAGCGTGGGGATCGAACAGG
ASV8	1	Similar	Omicron	0.80259	9.42082	8.61823	9.72346e-05	Bacteria	Firmicutes	Bacilli	Erysipelotrichales	Erysipelotrichaceae	Faecalibaculum	NA	NA	TACGTAGGTGGCGAGCGTTATCCGGAATGATTGGGCGTAAAGGGTGCGCAGGCGGTCCTGCAAGTCTGGAGTGAAACGTATGAGCTCAACTCATGCATGGCTCTGGAAACTGGAGGACTGGAGAGCAGGAGAGGGCGGTGGAACTCCATGTGTAGCGGTAAAATGCGTAGATATATGGAAGAACACCAGTGGCGAAGGCGGCCGCCTGGCCTGTTGCTGACGCTGAGGCACGAAAGCGTGGGGAGCAAATAGG
ASV21	1	Similar	Omicron	3.18314	4.53217	1.34903	0.0411305	Bacteria	Firmicutes	Bacilli	Erysipelotrichales	Erysipelotrichaceae	Turicibacter	NA	NA	TACGTAGGTGGCAAGCGTTATCCGGAATTATTGGGCGTAAAGAGCGCGCAGGTGGTTAATTAAGTCTGATGTGAAAGCCCACGGCTTAACCGTGGAGGGTCATTGGAAACTGGTTGACTTGAGTGCAGAAGAGGGAAGTGGAATTCCATGTGTAGCGGTGAAATGCGTAGAGATATGGAGGAACACCAGTGGCGAAGGCGGCTTCCTGGTCTGCAACTGACACTGAGGCGCGAAAGCGTGGGGAGCAAACAGG
ASV47	1	Similar	Omicron	0.0895892	7.34531	7.25572	6.78788e-12	Bacteria	Bacteroidota	Bacteroidia	Bacteroidales	Muribaculaceae	NA	NA	NA	TACGGAGGATGCGAGCGTTATCCGGATTTATTGGGTTTAAAGGGTGCGTAGGCGGGCTTTTAAGTCAGCGGTAAAAATTCGGGGCTCAACCCCGTCCGGCCGTTGAAACTGGGGGCCTTGAGTGGGCGAGAAGAAGGCGGAATGCGTGGTGTAGCGGTGAAATGCATAGATATCACGCAGAACCCCGATTGCGAAGGCAGCCTTCCGGCGCCCTACTGACGCTGAGGCACGAAAGTGCGGGGATCGAACAGG
ASV57	1	Similar	Omicron	0.0899112	6.91189	6.82198	0.0925132	Bacteria	Bacteroidota	Bacteroidia	Bacteroidales	Muribaculaceae	NA	NA	NA	TACGGAGGATGCGAGCGTTATCCGGATTTATTGGGTTTAAAGGGTGCGTAGGCGGAGTGTCAAGTCAGCGGTAAAATTTCGGGGCTCAACCCCGTCGTGCCGTTGAAACTGACACCCTTGAGTGAGTGAGAAGTAAGCGGAATGCGTGGTGTAGCGGTGAAATGCATAGATATCACGCAGAACGCCGATTGCGAAGGCAGCTTACCGGCGCTCAACTGACGCTGAGGCACGAAAGTGCGGGTATCGAACAGG
ASV2	1	Similar	Delta	2.61145	8.05913	5.44768	0.00273785	Bacteria	Bacteroidota	Bacteroidia	Bacteroidales	Muribaculaceae	NA	NA	NA	TACGGAGGATGCGAGCGTTATCCGGATTTATTGGGTTTAAAGGGTGCGCAGGCGGTCTGTTAAGTCAGCGGTCAAAGCCCGGGGCTCAACCCCGGCCCGCCGTTGAAACTGGCAGTCTCGAGTTGGAGAGAAGTATGCGGAATGCGCGGTGTAGCGGTGAAATGCATAGATATCGCGCAGAACTCCGATTGCGAAGGCAGCATGCCGGCTCCACACTGACGCTGAGGCACGAAAGCGTGGGTATCGAACAGG
ASV23	1	Similar	Delta	5.65428	12.7083	7.05407	0.000182988	Bacteria	Bacteroidota	Bacteroidia	Bacteroidales	Bacteroidaceae	Bacteroides	caecimuris	acidifaciens/caecimuris	TACGGAGGATCCGAGCGTTATCCGGATTTATTGGGTTTAAAGGGAGCGTAGGTGGATTGTTAAGTCAGTTGTGAAAGTTTGCGGCTCAACCGTAAAATTGCAGTTGAAACTGGCAGTCTTGAGTACAGTAGAGGTGGGCGGAATTCGTGGTGTAGCGGTGAAATGCTTAGATATCACGAAGAACTCCGATTGCGAAGGCAGCTCACTGGACTGCAACTGACACTGATGCTCGAAAGTGTGGGTATCAAACAGG
ASV27	1	Similar	Delta	4.11792	6.04202	1.9241	0.0307846	Bacteria	Bacteroidota	Bacteroidia	Bacteroidales	Muribaculaceae	NA	NA	NA	TACGGAGGATGCGAGCGTTATCCGGATTTATTGGGTTTAAAGGGTGCGCAGGCGGTCTGTTAAGTCAGCGGTCAAAGCCCGGGGCTCAACCCCGGCCCGCCGTTGAAACTGGCAGTCTCGAGTTGGAGAGAAGTATGCGGAATGCGCGGTGTAGCGGTGAAATGCATAGATATCGCGCAGAACTCCGATTGCGAAGGCAGCATGCCGGCTCCACACTGACGCTGAGGCACGAAAGCGTGGGTATCGAACACC
ASV93	1	Similar	Delta	0.586256	2.32597	1.73971	0.0880067	Bacteria	Firmicutes	Clostridia	Lachnospirales	Lachnospiraceae	NA	NA	NA	TACGTAGGGGGCAAGCGTTATCCGGATTTACTGGGTGTAAAGGGGGCGCAGACGGCAATGCAAGCCAGGAGTGAAAGCCCGGGGCCCAACCCCGGGACTGCTCTTGGAACTGCATGGCTGGAGTACAGGAGGGGCAGGCGGAATTCCTAGTGTAGCGGTGAAATGCGTAGATATTAGGAGGAACACCGGTGGCGAAGGCGGCCTGCTGGACTGTGACTGACGTTGAGGCCCGAAGGCGTGGGGAGCAAACAGG
ASV109	1	Similar	Delta	0.802233	1.08718	0.284943	0.0400066	Bacteria	Firmicutes	Clostridia	Oscillospirales	Oscillospiraceae	Colidextribacter	NA	NA	TACGTAGGTGGCAAGCGTTATCCGGATTTACTGGGTGTAAAGGGCGTGTAGGCGGGAAAGCAAGTCAGATGTGAAAACCATGGGCTCAACCTGTGGCCTGCATTTGAAACTGTTTTTCTTGAGTACTGGAGAGGCAGACGGAATTCCTAGTGTAGCGGTGAAATGCGTAGATATTAGGAGGAACACCAGTGGCGAAGGCGGTCTGCTGGACAGCAACTGACGCTGAGGCGCGAAAGCGTGGGGAGCAAACAGG
ASV145	1	Similar	Delta	0.276648	0.441421	0.164773	0.0453476	Bacteria	Firmicutes	Clostridia	Oscillospirales	Oscillospiraceae	Intestinimonas	NA	NA	TACGTAGGTGGCAAGCGTTATCCGGATTTATTGGGTGTAAAGGGCGTGTAGGCGGGAAAGCAAGTCAGATGTGAAAACTCAGGGCTCAACCCTGAGCCTGCATTTGAAACTGTTTTTCTTGAGTGCTGGAGAGGCAATCGGAATTCCGTGTGTAGCGGTGAAATGCGTAGATATACGGAGGAACACCAGTGGCGAAGGCGGATTGCTGGACAGTAACTGACGCTGAGGCGCGAAAGCGTGGGGAGCAAACAGG
ASV152	1	Similar	Delta	2.47378	2.85471	0.380936	0.00114277	Bacteria	Actinobacteriota	Coriobacteriia	Coriobacteriales	Eggerthellaceae	Enterorhabdus	NA	caecimuris/mucosicola	TACGTAGGGGGCGAGCGTTATCCGGATTCATTGGGCGTAAAGCGCGCGTAGGCGGCCGCCTAAGCGGAACCTCTAACCCCGGGGCTCAACCTCGGGCCGGGTTCCGGACTGGGCGGCTCGAGTGCGGTAGAGGAGAGCGGAATTCCCGGTGTAGCGGTGGAATGCGCAGATATCGGGAAGAACACCGATGGCGAAGGCAGCTCTCTGGGCCGTCACTGACGCTGAGGCGCGAAAGCTGGGGGAGCGAACAGG
ASV169	1	Similar	Delta	0.447049	-1.95043	-2.39747	0.000725271	Bacteria	Firmicutes	Clostridia	Lachnospirales	Lachnospiraceae	Roseburia	NA	NA	TACGTATGGTGCAAGCGTTATCCGGATTTACTGGGTGTAAAGGGAGCGTAGGCGGCGCGTTAAGTCTGATGTGAAAACCCGAGGCTCAACCACGGGAGTGCATTGGAAACTGGCGTGCTGGAGTGCCGGAGAGGTAAGCGGAATTCCTAGTGTAGCGGTGAAATGCGTAGATATTAGGAGGAACACCAGTGGCGAAGGCGGCTTACTGGACGGCAACTGACGCTGAGGCTCGAAAGCGTGGGGAGCAAACAGG
ASV172	1	Similar	Delta	0.447049	-1.95043	-2.39747	0.00537493	Bacteria	Firmicutes	Clostridia	Lachnospirales	Lachnospiraceae	NA	NA	NA	TACGTAGGGGGCAAGCGTTATCCGGATTTACTGGGTGTAAAGGGAGCGTAGACGGCGATGCAAGCCAGATGTGAAAGCCCGCGGCTCAACTGCGGTAGTGCATTTGGAACTGTATGGCTGGAGTGCAGGAGAGGCAGGCGGAATTCCTAGTGTAGCGGTGAAATGCGTAGATATTAGGAGGAACACCAGTGGCGAAGGCGGCCTGCTGGACTGTAACTGACGTTGAGGCTCGAAAGCGTGGGGAGCAAACAGG
ASV197	1	Similar	Delta	0.447049	-1.95043	-2.39747	0.0453476	Bacteria	Firmicutes	Clostridia	Lachnospirales	Lachnospiraceae	Roseburia	NA	NA	TACGTATGGGGCAAGCGTTATCCGGATTTACTGGGTGTAAAGGGAGCGCAGGCGGCCTGCCAAGTCTGGTGTGAAAACCCGGGGCTCAACCCCGGGCCTGCATTGGAAACTGGCGGGCTGGAGTGTCGGAGGGGCAGGCGGAATTCCTAGTGTAGCGGTGAAATGCGTAGATATTAGGAGGAACACCGGTGGCGAAGGCGGCCTGCTGGACGATGACTGACGCTGAGGCTCGAAAGCGTGGGGAGCAAACAGG
ASV228	1	Similar	Delta	0.447049	-1.95043	-2.39747	0.0453476	Bacteria	Firmicutes	Clostridia	Lachnospirales	Lachnospiraceae	NA	NA	NA	TACGTAGGGGGCAAGCGTTATCCGGATTTACTGGGTGTAAAGGGAGCGTAGACGGCGAAGAAAGTCTGAAGTGAAAGCCCGCGGCTTAACCGCGGAACTGCTTTGGAAACTTTTTTGCTGGAGTACCGGAGAGGTAAGCGGAATTCCTAGTGTAGCGGTGAAATGCGTAGATATTAGGAGGAACACCAGTGGCGAAGGCGGCTTACTGGACGGTAACTGACGTTGAGGCTCGAAAGCGTGGGGAGCAAACAGG
ASV242	1	Similar	Delta	0.447049	-1.95043	-2.39747	0.00122068	Bacteria	Firmicutes	Clostridia	Lachnospirales	Lachnospiraceae	Lachnoclostridium	NA	NA	TACGTAGGGGGCAAGCGTTATCCGGATTTACTGGGTGTAAAGGGAGCGTAGACGGCTGTGCAAGCCAGATGTGAAAGCCCGGGGCTCAACCCCGGGACTGCATTTGGAACTGCGTGGCTTGAGTGTCGGAGAGGCAGGCGGAATTCCTAGTGTAGCGGTGAAATGCGTAGATATTAGGAGGAACACCAGTGGCGAAGGCGGCCTGCTGGACGATGACTGACGTTGAGGCTCGAAAGCGTGGGGAGCAAACAGG
ASV263	1	Similar	Delta	0.447049	-1.95043	-2.39747	0.000361245	Bacteria	Firmicutes	Clostridia	Lachnospirales	Lachnospiraceae	A2	NA	NA	TACGTATGGAGCAAGCGTTATCCGGATTTACTGGGTGTAAAGGGAGCGTAGGCGGCCTGCCAAGTCTGATGTGAAATACCGGGGCTCAACCCCGGGGCTGCATTGGAAACTGGCAGGCTGGAGTGTCGGAGAGGCAGGCGGAATTCCTAGTGTAGCGGTGAAATGCGTAGATATTAGGAGGAACACCAGTGGCGAAGGCGGCCTGCTGGACGATGACTGACGCTGAGGCTCGAAAGCGTGGGGAGCAAACAGG
ASV265	1	Similar	Delta	0.447049	-1.95043	-2.39747	0.0453476	Bacteria	Firmicutes	Clostridia	Lachnospirales	Lachnospiraceae	Lachnoclostridium	NA	NA	TACGTAGGGGGCAAGCGTTATCCGGATTTACTGGGTGTAAAGGGAGCGTAGACGGCATGGCAAGCCAGATGTGAAATACCGGGGCTCAACCCCGGGACTGCATTTGGAACTGTTAAGCTGGAGTGTCGGAGAGGCAGGCGGAATTCCTAGTGTAGCGGTGAAATGCGTAGATATTAGGAGGAACACCAGTGGCGAAGGCGGCCTGCTGGACGATGACTGACGTTGAGGCTCGAAAGCGTGGGGAGCAAACAGG
ASV293	1	Similar	Delta	0.447049	-1.95043	-2.39747	0.0482049	Bacteria	Firmicutes	Clostridia	Oscillospirales	Ruminococcaceae	Paludicola	NA	NA	TACGTAGGTGGCAAGCGTTGTCCGGAATTACTGGGTGTAAAGGGAGCGTAGGCGGGAAGACAAGTTGAATGTTTAAACTATCGGCTCAACCGATAATCGCGTTCAAAACTGTTTTTCTTGAGTGAAGTAGAGGCAGGCGGAATTCCTAGTGTAGCGGTGAAATGCGTAGATATTAGGAGGAACACCAGTGGCGAAGGCGGCCTGCTGGGCTTTAACTGACGCTGAGGCTCGAAAGCGTGGGTAGCAAACAGG
ASV297	1	Similar	Delta	0.447049	-1.95043	-2.39747	0.0453476	Bacteria	Bacteroidota	Bacteroidia	Bacteroidales	Muribaculaceae	NA	NA	NA	TACGGAGGATGCGAGCGTTATCCGGATTTATTGGGTTTAAAGGGTGCGTAGGCGGAATGCCAAGTCAGCGGTAAAATCGCGGGGCTCAACCTCGCTCCGCCGTTGAAACTGGCGTTCTTGAGTGGGCGAGAAGTATGCGGAATGCGTGGTGTAGCGGTGAAATGCATAGATATCACGCAGAACTCCGATTGCGAAGGCAGCATACCGGCGCCCAACTGACGCTGAAGCACGAAAGCGTGGGTATCGACCACC
ASV324	1	Similar	Delta	0.447049	-1.95043	-2.39747	0.00290249	Bacteria	Firmicutes	Clostridia	Lachnospirales	Lachnospiraceae	Lachnospiraceae UCG-006	NA	NA	TACGTAGGGGGCAAGCGTTATCCGGATTTACTGGGTGTAAAGGGAGCGTAGACGGCAGTGCAAGTCTGAAGTGAAAGGCAAGGGCTCAACCCTTGGACTGCTTTGGAAACTGTGCTGCTGGAGTGTCGGAGAGGCAAGTGGAATTCCTAGTGTAGCGGTGAAATGCGTAGATATTAGGAGGAACACCAGTGGCGAAGGCGGCTTGCTGGACGATGACTGACGTTGAGGCTCGAAAGCGTGGGGAGCAAACAGG
ASV329	1	Similar	Delta	0.447049	-1.95043	-2.39747	0.00310499	Bacteria	Firmicutes	Clostridia	Lachnospirales	Lachnospiraceae	NA	NA	NA	TACGTAGGGGGCAAGCGTTATCCGGATTTACTGGGTGTAAAGGGAGCGTAGACGGAAAGGCAAGTCAGAAGTGAAAACCCAAGGCTCAACCATGGGACTGCTTTTGAAACTGTCAAACTAGAGTACGGGAGAGGTAAGAGGAATTCCTAGTGTAGCGGTGAAATGCGTAGATATTAGGAGGAACACCAGTGGCGAAGGCGTCTTACTGGACCGAAACTGACGTTGAGGCTCGAAAGCGTGGGGAGCAAACAGG
ASV346	1	Similar	Delta	0.447049	-1.95043	-2.39747	0.00029	Bacteria	Firmicutes	Clostridia	Lachnospirales	Lachnospiraceae	Lachnospiraceae NK4A136 group	NA	NA	TACGTAGGGGGCAAGCGTTATCCGGATTTACTGGGTGTAAAGGGAGCGTAGACGGCGGGGCAAGTCTGGAGTGAAAGGCCGGGGCCCAACCCCGGGACCGCTCTGGAAACTGCCCGGCTGGAGTGCGGGAGAGGTAAGCGGAATTCCTAGTGTAGCGGTGAAATGCGTAGATATTAGGAGGAACACCAGCGGCGAAGGCGGCTTACTGGACCGTGACTGACGTTGAGGCTCGAAAGCGTGGGGAGCAAACAGG
ASV383	1	Similar	Delta	0.447049	-1.95043	-2.39747	0.0453476	Bacteria	Firmicutes	Clostridia	Lachnospirales	Lachnospiraceae	Roseburia	NA	NA	TACGTAGGGGGCAAGCGTTATCCGGATTCACTGGGCGTAAAGGGAGCGCAGGCGGCATGGCAAGTCTGATGTGAAAACCCGGGGCCCAACCCCGGGAGTGCATTGGAAACTGCCAGGCTGGAGTGTCGGAGGGGTAAGCGGAATTCCTAGTGTAGCGGTGAAATGCGTAGATATTAGGAGGAACACCAGTGGCGAAGGCGGCTTACTGGACGACTACTGACGCTGAGGCTCGAAAGCGTGGGGAGCAAACAGG
ASV443	1	Similar	Delta	2.79607	0.398592	-2.39747	0.0195262	Bacteria	Firmicutes	Bacilli	Lactobacillales	Streptococcaceae	Streptococcus	danieliae	danieliae	TACGTAGGTCCCGAGCGTTATCCGGATTTATTGGGCGTAAAGCGAGCGCAGGCGGTTGGATAAGTCTGAAGTTAAAGGCTGTGGCTCAACCATAGTATGCTTTGGAAACTGTTCAACTTGAGTGCAGAAGGGGAGAGTGGAATTCCATGTGTAGCGGTGGAATGCGTAGATATATGGAGGAACACCGGTGGCGAAAGCGGCTCTCTGGTCTGTAACTGACGCTGAGGCTCGAAAGCGTGGGTAGCGAACAGG
ASV555	1	Similar	Delta	0.447049	-1.95043	-2.39747	0.0453476	Bacteria	Firmicutes	Clostridia	Lachnospirales	Lachnospiraceae	Lachnospiraceae NK4A136 group	NA	NA	TACGTAGGGGGCAAGCGTTATCCGGAATTACTGGGTGTAAAGGGAGCGTAGACGGCTGTGCAAGTCTGGAGTGAAAGGCGGGGGCCCAACCCCCGGACTGCTCTGGAAACTGTATGGCTGGAGTGCAGGAGAGGTAAGCGGAATTCCTAGTGTAGCGGTGAAATGCGTAGATATTAGGAGGAACACCAGTGGCGAAGGCGGCTTACTGGACTGTAACTGACGTTGAGGCTCGAAAGCGTGGGGAGCCCCCCCC
ASV13	1	Similar	WA1	3.93588	4.10503	0.169147	0.0431667	Bacteria	Bacteroidota	Bacteroidia	Bacteroidales	Muribaculaceae	NA	NA	NA	TACGGAGGATGCGAGCGTTATCCGGATTTATTGGGTTTAAAGGGTGCGTAGGCGGGATGCCAAGTCAGCGGTAAAAAAGCGGTGCTCAACGCCGTCGAGCCGTTGAAACTGGCGTTCTTGAGTGGGCGAGAAGTATGCGGAATGCGTGGTGTAGCGGTGAAATGCATAGATATCACGCAGAACTCCGATTGCGAAGGCAGCATACCGGCGCCCTACTGACGCTGAGGCACGAAAGCGTGGGTATCGAACAGG
ASV19	1	Similar	WA1	3.40388	5.73055	2.32668	0.0972306	Bacteria	Firmicutes	Bacilli	Lactobacillales	Lactobacillaceae	Lactobacillus	johnsonii	crispatus/gasseri/helveticus/hominis/iatae/johnsonii/kefiranofaciens/paragasseri/prophage/taiwanensis	TACGTAGGTGGCAAGCGTTGTCCGGATTTATTGGGCGTAAAGCGAGTGCAGGCGGTTCAATAAGTCTGATGTGAAAGCCTTCGGCTCAACCGGAGAATTGCATCAGAAACTGTTGAACTTGAGTGCAGAAGAGGAGAGTGGAACTCCATGTGTAGCGGTGGAATGCGTAGATATATGGAAGAACACCAGTGGCGAAGGCGGCTCTCTGGTCTGCAACTGACGCTGAGGCTCGAAAGCATGGGTAGCGAACAGG
ASV22	1	Similar	WA1	0.169879	10.9026	10.7328	4.38567e-05	Bacteria	Bacteroidota	Bacteroidia	Bacteroidales	Tannerellaceae	Parabacteroides	goldsteinii	goldsteinii	TACGGAGGATGCGAGCGTTATCCGGATTTATTGGGTTTAAAGGGTGCGTAGGTGGTTAATTAAGTCAGCGGTGAAAGTTTGTGGCTCAACCATAAAATTGCCGTTGAAACTGGTTGACTTGAGTATATTTGAGGTAGGCGGAATGCGTGGTGTAGCGGTGAAATGCATAGATATCACGCAGAACTCCGATTGCGAAGGCAGCTTACTAAACTATAACTGACACTGAAGCACGAAAGCGTGGGGATCAAACAGG
ASV24	1	Similar	WA1	0.224433	-1.7981	-2.02253	0.00366067	Bacteria	Bacteroidota	Bacteroidia	Bacteroidales	Muribaculaceae	NA	NA	NA	TACGGAGGATGCGAGCGTTATCCGGATTTATTGGGTTTAAAGGGTGCGCAGGCGGTCTGTTAAGTCAGCGGTCAAAGCCCGGGGCTCAACCCCGGTCCGCCGTTGAAACTGGCAGTCTCGAGTTGGAGAGAAGTATGCGGAATGCGCGGTGTAGCGGTGAAATGCATAGATATCGCGCAGAACTCCGATTGCGAAGGCAGCATGCCGGCTCCACACTGACGCTGAGGCACGAAAGCGTGGGTATCGAACAGG
ASV28	1	Similar	WA1	1.08989	8.35404	7.26415	0.0552552	Bacteria	Firmicutes	Clostridia	Lachnospirales	Lachnospiraceae	Lachnoclostridium	NA	NA	TACGTAGGGGGCAAGCGTTATCCGGATTTACTGGGTGTAAAGGGAGCGTAGACGGCGGTGCAAGCCAGATGTGAAAGCCCGGGGCTCAACCCCGGGACTGCATTTGGAACTGTATGGCTGGAGTGTCGGAGAGGCAGGCGGAATTCCTAGTGTAGCGGTGAAATGCGTAGATATTAGGAGGAACACCAGTGGCGAAGGCGGCCTGCTGGACGATGACTGACGTTGAGGCTCGAAAGCGTGGGGAGCAAACAGG
ASV35	1	Similar	WA1	3.44872	11.8199	8.3712	0.014756	Bacteria	Desulfobacterota	Desulfovibrionia	Desulfovibrionales	Desulfovibrionaceae	Desulfovibrio	NA	NA	TACGGAGGGCGCGAGCGTTAATCGGAATTACTGGGCGTAAAGCGCGCGTAGGCTGTTGTGTAAGTTGGGGGTGAAATCCCACGGCTCAACCGTGGAACAGCCCTTGATACTGCGCGACTTGAATCCGGGAGAGGGTGGCGGAATTCCAGGTGTAGGAGTGAAATCCGTAGATATCTGGAGGAACATCAGTGGCGAAGGCGGCCACCTGGACCGGTATTGACGCTGAGGCGCGAAAGCGTGGGGAGCAAACAGG
ASV39	1	Similar	WA1	0.224433	-1.7981	-2.02253	0.00162158	Bacteria	Bacteroidota	Bacteroidia	Bacteroidales	Tannerellaceae	Parabacteroides	distasonis	distasonis	TACGGAGGATCCGAGCGTTATCCGGATTTATTGGGTTTAAAGGGTGCGTAGGCGGCCTTTTAAGTCAGCGGTGAAAGTCTGTGGCTCAACCATAGAATTGCCGTTGAAACTGGGGGGCTTGAGTATGTTTGAGGCAGGCGGAATGCGTGGTGTAGCGGTGAAATGCTTAGATATCACGCAGAACCCCGATTGCGAAGGCAGCCTGCCAAGCCATGACTGACGCTGATGCACGAAAGCGTGGGGATCAAACAGG
ASV45	1	Similar	WA1	3.8996	5.9638	2.06419	0.0276865	Bacteria	Bacteroidota	Bacteroidia	Bacteroidales	Muribaculaceae	NA	NA	NA	TACGGAGGATGCGAGCGTTATCCGGATTTATTGGGTTTAAAGGGTGCGTAGGCGGACAGTTAAGTCAGCGGTAAAATTGAGAGGCTCAACCTCTTCCCGCCGTTGAAACTGATTGTCTTGAGTGGGCGAGAAGTATGCGGAATGCGTGGTGTAGCGGTGAAATGCATAGATATCACGCAGAACTCCGATTGCGAAGGCAGCATACCGGCGCCCAACTGACGCTGAAGCACGAAAGCGTGGGTATCGAACAGG
ASV49	1	Similar	WA1	0.224433	-1.7981	-2.02253	0.0273232	Bacteria	Bacteroidota	Bacteroidia	Bacteroidales	Muribaculaceae	NA	NA	NA	TACGGAGGATGCGAGCGTTATCCGGATTTATTGGGTTTAAAGGGTGCGTAGGCGGGCTGTTAAGTCAGCGGTAAAAGCCCGGGGCTCAACCCCGGCGAGCCGTTGAAACTGGCGGTCTTGAGAGGCCGAGAGGTATGCGGAATGCGCAGTGTAGCGGTGAAATGCTTAGATATTGCGCAGAACTCCGATTGCGAAGGCAGCATACCGGCGGCGATCTGACGCTGAGGCACGAAAGCGTGGGTATCGAACAGG
ASV51	1	Similar	WA1	0.224433	-1.7981	-2.02253	0.00818732	Bacteria	Bacteroidota	Bacteroidia	Bacteroidales	Bacteroidaceae	Bacteroides	NA	acidifaciens	TACGGAGGATCCGAGCGTTATCCGGATTTATTGGGTTTAAAGGGAGCGTAGGCGGGTTGTTAAGTCAGTTGTGAAAGTTTGCGGCTCAACCGTAAAATTGCAGTTGATACTGGCATCCTTGAGTACAGTAGAGGTAGGCGGAATTCGTGGTGTAGCGGTGAAATGCTTAGATATCACGAAGAACTCCGATTGCGAAGGCAGCCTGCTGGACTGTAACTGACGCTGATGCTCGAAAGTGTGGGTATCAAACAGG
ASV54	1	Similar	WA1	0.224433	-1.7981	-2.02253	0.0200697	Bacteria	Firmicutes	Clostridia	Lachnospirales	Lachnospiraceae	Lachnoclostridium	NA	NA	TACGTAGGGGGCAAGCGTTATCCGGATTTACTGGGTGTAAAGGGAGCGTAGACGGCTGTGCAAGCCAGATGTGAAAGCCCGGGGCTCAACCCCGGGACTGCATTTGGAACTGTGTGGCTGGAGTGTCGGAGAGGCAGGCGGAATTCCTAGTGTAGCGGTGAAATGCGTAGATATTAGGAGGAACACCAGTGGCGAAGGCGGCCTGCTGGACGATGACTGACGTTGAGGCTCGAAAGCGTGGGGAGCAAACAGG
ASV71	1	Similar	WA1	4.68785	11.4614	6.77359	0.0528263	Bacteria	Firmicutes	Clostridia	Lachnospirales	Lachnospiraceae	Lachnoclostridium	NA	NA	TACGTAGGGGGCAAGCGTTATCCGGATTTACTGGGTGTAAAGGGAGCGTAGACGGCAGAGCAAGTCTGAAGTGAAAGCCCGCGGCCCAACTGCGGGACTGCTTTGGAAACTGCCCGGCTAGAGTGCTGGAGAGGTAAGCGGAATTCCTAGTGTAGCGGTGAAATGCGTAGATATTAGGAGGAACACCAGTGGCGAAGGCGGCTTACTGGACAGTAACTGACGTTGAGGCTCGAAAGCGTGGGGAGCAAACAGG
ASV81	1	Similar	WA1	0.307919	7.67981	7.3719	0.0125681	Bacteria	Proteobacteria	Gammaproteobacteria	Burkholderiales	Sutterellaceae	Parasutterella	NA	excrementihominis	TACGTAGGGTGCGAGCGTTAATCGGAATTACTGGGCGTAAAGGGTGCGCAGGCGGTTGAGTAAGACAGATGTGAAATCCCCGAGCTTAACTCGGGAATGGCATATGTGACTGCTCGACTAGAGTGTGTCAGAGGGAGGTGGAATTCCACGTGTAGCAGTGAAATGCGTAGATATGTGGAAGAACACCGATGGCGAAGGCAGCCTCCTGGGACATAACTGACGCTCAGGCACGAAAGCGTGGGGAGCAAACAGG
ASV83	1	Similar	WA1	0.224433	-1.7981	-2.02253	0.0120321	Bacteria	Bacteroidota	Bacteroidia	Bacteroidales	Muribaculaceae	NA	NA	NA	TACGGAGGATGCGAGCGTTATCCGGATTTATTGGGTTTAAAGGGTGCGTAGGCGGACTGTTAAGTCAGCGGTAAAAGCCCGGGGCTCAACCCCGGCGAGCCGTTGAAACTGGCTGTCTTGAGACGTCGAGAGGTATGCGGAATGCGCAGTGTAGCGGTGAAATGCTTAGATATTGCGCAGAACTCCGATTGCGAAGGCAGCATACCGGCGGCGATCTGACGCTGAGGCACGAAAGCGTGGGTATCGAACAGG
ASV85	1	Similar	WA1	0.224433	-1.7981	-2.02253	0.0463139	Bacteria	Firmicutes	Clostridia	Lachnospirales	Lachnospiraceae	Roseburia	NA	NA	TACGTAGGGGGCAAGCGTTATCCGGATTCACTGGGCGTAAAGGGAGCGCAGGCGGCACGGCAAGTCTGGTGTGAAAACCCGGGGCTCAACCCCGGGACTGCATTGGAAACTGCCGGGCTGGAGTGTCGGAGGGGTAAGCGGAATTCCTAGTGTAGCGGTGAAATGCGTAGATATTAGGAGGAACACCAGTGGCGAAGGCGGCTTACTGGACGATGACTGACGCTGAGGCTCGAAAGCGTGGGGAGCAAACAGG
ASV88	1	Similar	WA1	0.224433	-1.7981	-2.02253	0.0549886	Bacteria	Bacteroidota	Bacteroidia	Bacteroidales	Muribaculaceae	NA	NA	NA	TACGGAGGATGCGAGCGTTATCCGGATTTATTGGGTTTAAAGGGTGCGTAGGCGGAAGATTAAGTCAGCGGTCAAATGTCGGTGCTCAACACCGGCCTGCCGTTGAAACTGGTTTTCTTGAGTGAGCGAGAAGTATGCGGAATGCGTGGTGTAGCGGTGAAATGCATAGATATCACGCAGAACTCCGATTGCGAAGGCAGCATACCGGCGCTCAACTGACGCTGAGGCACGAAAGCGTGGGGATCGAACAGG
ASV95	1	Similar	WA1	0.224433	-1.7981	-2.02253	0.0549886	Bacteria	Bacteroidota	Bacteroidia	Bacteroidales	Muribaculaceae	NA	NA	NA	TACGGAGGATGCGAGCGTTATCCGGATTTATTGGGTTTAAAGGGTGCGTAGGCGGAGTGTCAAGTCAGCGGTAAAATTTCGGGGCTCAACCCCGTCGTGCCGTTGAAACTGACGCCCTTGAGTGAGTGAGAAGTAAGCGGAATGCGTGGTGTAGCGGTGAAATGCATAGATATCACGCAGAACGCCGATTGCGAAGGCAGCTTACCGGCGCTCAACTGACGCTGAGGCACGAAAGTGCGGGTATCGAACAGG
ASV105	1	Similar	WA1	0.224433	-1.7981	-2.02253	0.0104254	Bacteria	Bacteroidota	Bacteroidia	Bacteroidales	Muribaculaceae	NA	NA	NA	TACGGAGGATGCGAGCGTTATCCGGATTTATTGGGTTTAAAGGGTGCGCAGGCGGCCTGTTAAGTCAGCGGTAAAAGCCCGGGGCTCAACCCCGGCGAGCCGTTGAAACTGGCGGGCTGGAGTTGGAGAGAAGTACGCGGAATGCGCGGTGTAGCGGTGAAATGCTTAGATATCGCGCAGAACCCCGATTGCGAAGGCAGCGTACCGGCTCCACACTGACGCTGAGGCACGAAAGCGTGGGTATCGAACAGG
ASV112	1	Similar	WA1	3.45928	5.55414	2.09485	0.0796939	Bacteria	Firmicutes	Clostridia	Clostridia vadinBB60 group	NA	NA	NA	NA	TACGTAGGAGGCAAGCGTTATCCGGAATGACTGGGCGTAAAGGGTGCGTAGGTGGTTTGACAAGTTAGTAGCGCAACTCCGGAGCTTAACTTCGGAACTACTACTAAAACTGTTGGACTTGAGTGCAGGAGGGGCAATCGGAATTCCTAGTGTAGCGGTGGAATGCGTAGATATTAGGAGGAACACCAGTGGCGAAGGCGGATTGCTAGACTGTAACTGACACTGAGGCACGAAAGCGTGGGGAGCAAACAGG
ASV114	1	Similar	WA1	0.224433	-1.7981	-2.02253	0.0745182	Bacteria	Firmicutes	Clostridia	Lachnospirales	Lachnospiraceae	Lachnoclostridium	NA	NA	TACGTAGGGGGCAAGCGTTATCCGGATTTACTGGGTGTAAAGGGAGCGTAGACGGTCCTGCAAGCCAGATGTGAAAGCCCGGGGCTCAACCCCGGGACTGCATTTGGAACTGTAAGGCTAGAGTGTCGGAGAGGCAGGCGGAATTCCTAGTGTAGCGGTGAAATGCGTAGATATTAGGAGGAACACCAGTGGCGAAGGCGGCCTGCTGGACGATGACTGACGTTGAGGCTCGAAAGCGTGGGGAGCAAACAGG
ASV117	1	Similar	WA1	0.224433	-1.7981	-2.02253	0.0549886	Bacteria	Bacteroidota	Bacteroidia	Bacteroidales	Tannerellaceae	Parabacteroides	distasonis	distasonis	TACGGAGGATCCGAGCGTTATCCGGATTTATTGGGTTTAAAGGGTGCGTAGGCGGCCTTTTAAGTCAGCGGTGAAAGTCTGTGGCTCAACCATAGAATTGCCGTTGAAACTGGGAGGCTTGAGTATGTTTGAGGCAGGCGGAATGCGTGGTGTAGCGGTGAAATGCTTAGATATCACGCAGAACCCCGATTGCGAAGGCAGCCTGCCAAGCCATGACTGACGCTGATGCACGAAAGCGTGGGGATCAAACAGG
ASV119	1	Similar	WA1	0.224433	-1.7981	-2.02253	0.0173887	Bacteria	Firmicutes	Clostridia	Lachnospirales	Lachnospiraceae	Lachnospiraceae NK4A136 group	NA	NA	TACGTAGGGGGCAAGCGTTATCCGGATTTACTGGGTGTAAAGGGAGCGTAGACGGTGCAGCAAGTCTGATGTGAAAGGTCGGGGCCCAACCCCGGGACTGCATTGGAAACTGTTGAACTGGAGTACAGGAGAGGTAAGCGGAATTCCTAGTGTAGCGGTGAAATGCGTAGATATTAGGAGGAACACCAGTGGCGAAGGCGGCTTACTGGACTGTAACTGACGTTGAGGCTCGAAAGCGTGGGGAGCAAACAGG
ASV120	1	Similar	WA1	0.224433	-1.7981	-2.02253	0.00919485	Bacteria	Firmicutes	Clostridia	Lachnospirales	Lachnospiraceae	Roseburia	NA	NA	TACGTAGGGGGCAAGCGTTATCCGGATTCACTGGGCGTAAAGGGAGCGCAGGCGGCACGGCAAGTCTGGTGTGAAAGCCCGGGGCCCAACCCCGGGACTGCATTGGAAACTGCCGGGCTGGAGTGCCGGAGGGGTAAGCGGAATTCCTGGTGTAGCGGTGAAATGCGCAGATATCAGGAAGAACACCGGTGGCGGAGGCGGCTTACTGGACGGCAACTGACGCTGAGGCTCGAAAGCGTGGGGAGCAAACAGG
ASV124	1	Similar	WA1	1.89989	7.29706	5.39717	0.0182299	Bacteria	Firmicutes	Clostridia	Lachnospirales	Lachnospiraceae	Lachnospiraceae NK4A136 group	NA	NA	TACGTAGGGGGCAAGCGTTATCCGGATTTACTGGGTGTAAAGGGAGCGTAGACGGCGACGCAAGTCTGGAGTGAAAGCCCGGGGCCCAACCCCGGGACTGCTTTGGAAACTGTGTTGCTGGAGTGCAGGAGAGGTAAGTGGAATTCCTAGTGTAGCGGTGAAATGCGTAGATATTAGGAGGAACACCAGTGGCGAAGGCGGCTTACTGGACTGTAACTGACGTTGAGGCTCGAAAGCGTGGGGAGCAAACAGG
ASV125	1	Similar	WA1	0.224433	-1.7981	-2.02253	0.0265905	Bacteria	Firmicutes	Clostridia	Lachnospirales	Lachnospiraceae	NA	NA	NA	TACGTAGGGGGCAAGCGTTATCCGGATTTACTGGGTGTAAAGGGAGCGTAGACGGTTATGTAAGTCTGGAGTGAAAGCCCGGGGCCCAACCCCGGGACTGCTTTGGAAACTGTGTAACTGGAGTACAGGAGGGGCAGGCGGAATTCCTGGTGTAGCGGTGAAATGCGTAGATATCAGGAGGAACACCGGCGGCGAAGGCGGCCTGCTGGACTGAAACTGACGTTGAGGCTCGAAAGCGTGGGGAGCAAACAGG
ASV126	1	Similar	WA1	0.224433	-1.7981	-2.02253	0.00214477	Bacteria	Firmicutes	Bacilli	Mycoplasmatales	Mycoplasmataceae	Ureaplasma	NA	NA	TACATAGGATGCAAGCGTTATCCGGATTTACTGGGCGTAAAACGAGCGCAGGCGGGTTAACAAGTTTGGTATGAAAGGCTTTTGCTTAACGAAAGTTTGTATCAAAAACTGTTAATCTAGAGTGTAGTAGAGAGTTCTGGAATTCCATGTGGAGCGGTGGAATGCGTAGATATATGGAAGAACACCAGTGGCGAAGGCGAGAACTTAGGCTATCACTGACGCTTAGGCTCGAAAGTGTGGGGAGCAAATAGG
ASV131	1	Similar	WA1	0.224433	-1.7981	-2.02253	0.0549886	Bacteria	Bacteroidota	Bacteroidia	Bacteroidales	Muribaculaceae	NA	NA	NA	TACGGAGGATGCGAGCGTTATCCGGATTTATTGGGTTTAAAGGGTGCGTAGGCGGTTTGTCAAGTCAGCGGTAAAAATTCCGGGCTCAACCCGGTCCCGCCGTTGAAACTGGCGAACTCGAGAGGGAGAGAAGTAGGCGGAATGCGCAGTGTAGCGGTGAAATGCATAGATATTGCGCAGAACTCCGATTGCGAAGGCAGCCTACCGGCTCCTGTCTGACGCTGAGGCACGAAAGCGTGGGTATCGAACAGG
ASV146	1	Similar	WA1	0.224433	-1.7981	-2.02253	0.0817546	Bacteria	Firmicutes	Clostridia	Lachnospirales	Lachnospiraceae	Lachnospiraceae NK4A136 group	NA	NA	TACGTAGGGGGCAAGCGTTATCCGGAATTACTGGGTGTAAAGGGAGCGTAGACGGTTAAGTAAGTCTGGAGTGAAAGGCCGGGGCCCAACCCCGGGACTGCTCTGGAAACTATTTAACTTGAGTGCAGGAGAGGTAAGCGGAATTCCTAGTGTAGCGGTGAAATGCGTAGATATTAGGAGGAACACCAGTGGCGAAGGCGGCTTACTGGACTGTAACTGACGTTGAGGCTCGAAAGCGTGGGGAGCAAACAGG
ASV147	1	Similar	WA1	0.224433	-1.7981	-2.02253	0.00806306	Bacteria	Firmicutes	Clostridia	Lachnospirales	Lachnospiraceae	[Eubacterium] xylanophilum group	NA	NA	TACGTAGGGGGCAAGCGTTATCCGGATTTACTGGGTGTAAAGGGAGCGTAGGTGGCAGGGCAAGTCAGATGTGAAAACCCGGGGCTCAACTCCGGGATTGCATTTGAAACTGTCCGGCTGGAGTGCAGGAGAGGTAAGTGGAATTCCTAGTGTAGCGGTGAAATGCATAGATATTAGGAGGAACACCAGTGGCGAAGGCGGCTTACTGGACTGTAACTGACACTGAGGCTCGAAAGCGTGGGGAGCAAACAGG
ASV155	1	Similar	WA1	0.224433	-1.7981	-2.02253	0.0791592	Bacteria	Firmicutes	Clostridia	Lachnospirales	Lachnospiraceae	Blautia	NA	NA	TACGTAGGGGGCAAGCGTTATCCGGATTTACTGGGTGTAAAGGGGGCGCAGACGGCGATGCAAGCCAGGAGTGAAAGCCCGGGGCCCAACCCCGGGACTGCTCTTGGAACTGCGTGGCTGGAGTGCAGGAGGGGCAGGCGGAATTCCTGGTGTAGCGGTGAAATGCGTAGATATCAGGAGGAACACCGGTGGCGAAGGCGGCCTGCTGGACTGCAACTGACGTTGAGGCCCGAAAGCGTGGGGAGCAAACAGG
ASV156	1	Similar	WA1	0.224433	-1.7981	-2.02253	0.00243606	Bacteria	Firmicutes	Clostridia	Oscillospirales	Oscillospiraceae	Intestinimonas	NA	NA	TACGTAGGTGGCAAGCGTTATCCGGATTTATTGGGTGTAAAGGGCGTGTAGGCGGGAATGCAAGTCAGATGTGAAAACTCAGGGCTCAACCCTGAGCCTGCATTTGAAACTGTGTTTCTTGAGTGCTGGAGAGGCAATCGGAATTCCGTGTGTAGCGGTGAAATGCGTAGATATACGGAGGAACACCAGTGGCGAAGGCGGATTGCTGGACAGTAACTGACGCTGAGGCGCGAAAGCGTGGGGAGCAAACAGG
ASV157	1	Similar	WA1	0.224433	-1.7981	-2.02253	0.0780629	Bacteria	Firmicutes	Clostridia	Lachnospirales	Lachnospiraceae	NA	NA	NA	TACGTAGGGGGCAAGCGTTATCCGGATTTACTGGGTGTAAAGGGAGCGTAGACGGCGCGGCAAGTCTGAAGTGAAAGGCAGGGGCTTAACCCCTGAACTGCTTTGGAAACTGCCATGCTAGAGTGCTGGAGAGGTAAGTGGAATTCCTAGTGTAGCGGTGAAATGCGTAGATATTAGGAGGAACACCAGTGGCGAAGGCGGCTTACTGGACAGTAACTGACGTTGAGGCTCGAAAGCGTGGGGAGCAAACAGG
ASV158	1	Similar	WA1	0.224433	-1.7981	-2.02253	0.0549886	Bacteria	Bacteroidota	Bacteroidia	Bacteroidales	Muribaculaceae	NA	NA	NA	TACGGAGGATGCGAGCGTTATCCGGATTTATTGGGTTTAAAGGGTGCGTAGGCGGAGTGTCAAGTCAGCGGTAAAATTTCGGAGCTCAACCCCGTCGTGCCGTTGAAACTGACGCCCTTGAGTGAGTGAGAAGTAAGCGGAATGCGTGGTGTAGCGGTGAAATGCATAGATATCACGCAGAACGCCGATTGCGAAGGCAGCTTACCGGCGCTCAACTGACGCTGAGGCACGAAAGTGCGGGTATCGAACAGG
ASV159	1	Similar	WA1	0.224433	-1.7981	-2.02253	0.00783851	Bacteria	Firmicutes	Clostridia	Lachnospirales	Lachnospiraceae	Lachnospiraceae UCG-006	NA	bacterium	TACGTAGGGGGCAAGCGTTATCCGGATTTACTGGGTGTAAAGGGAGCGTAGACGGAGGAGCAAGTCTGATGTGAAAATCCGGGGCCCAACCCCGGAACTGCATTGGAAACTGTTTATCTAGAGTGTCGGAGAGGCAAGTGGAATTCCTAGTGTAGCGGTGAAATGCGTAGATATTAGGAGGAACACCAGTGGCGAAGGCGGCTTGCTGGACGATGACTGACGTTGAGGCTCGAAAGCGTGGGGAGCAAACAGG
ASV162	1	Similar	WA1	0.224433	-1.7981	-2.02253	0.000769692	Bacteria	Bacteroidota	Bacteroidia	Bacteroidales	Muribaculaceae	NA	NA	NA	TACGGAGGATGCGAGCGTTATCCGGATTTATTGGGTTTAAAGGGTGCGCAGGCGGAAGCGGCAAGTCAGCGGTAAAATTGCGGGGCTCAACCTCGCCGAGCCGTTGAAACTGCTCTTCTAGAGTGGGCGAGAAGTATGCGGAATGCGTGGTGTAGCGGTGAAATGCATAGATATCACGCAGAACTCCGATTGCGAAGGCAGCATACCGGCGCCCAACTGACGCTCATGCACGAAAGCGTGGGTATCGAACAGG
ASV164	1	Similar	WA1	0.224433	-1.7981	-2.02253	0.0549886	Bacteria	Firmicutes	Clostridia	Lachnospirales	Lachnospiraceae	[Eubacterium] xylanophilum group	NA	NA	TACGTAGGGGGCAAGCGTTATCCGGATTTACTGGGTGTAAAGGGTGCGTAGGTGGCAGGGCAAGTCAGATGTGAAAGCCCGGGGCTCAACCCCGGTACTGCATTTGAAACTGTCCAGCTGGAGTGCAGGAGAGGTAAGCGGAATTCCTAGTGTAGCGGTGAAATGCGTAGATATTAGGAGGAACACCAGTGGCGAAGGCGGCTTACTGGACTGTAACTGACACTGAGGCACGAAAGCGTGGGGAGCAAACAGG
ASV166	1	Similar	WA1	0.224433	-1.7981	-2.02253	0.0549886	Bacteria	Firmicutes	Clostridia	Lachnospirales	Lachnospiraceae	Lachnospiraceae NK4A136 group	NA	NA	TACGTAGGGGGCAAGCGTTATCCGGATTTACTGGGTGTAAAGGGAGCGTAGACGGCGACGCAAGTCTGAAGTGAAATGCCAGTGCTCAACACTGGAACTGCTTTGGAAACTGTGTAGCTAGAGTGCAGGAGAGGTAAGTGGAATTCCTAGTGTAGCGGTGAAATGCGTAGATATTAGGAGGAACACCAGTGGCGAAGGCGGCTTACTGGACTGTAACTGACGTTGAGGCTCGAAGGCGTGGGGAGCAAACAGG
ASV167	1	Similar	WA1	0.224433	-1.7981	-2.02253	0.0110519	Bacteria	Firmicutes	Clostridia	Oscillospirales	Oscillospiraceae	Colidextribacter	NA	NA	TACGTAGGTGGCAAGCGTTATCCGGATTTACTGGGTGTAAAGGGCGTGTAGGCGGGGACGCAAGTCAGATGTGAAAACCACGGGCTCAACCTGTGGCCTGCATTTGAAACTGTGTTTCTTGAGTACTGGAGAGGCAGACGGAATTCCTAGTGTAGCGGTGAAATGCGTAGATATTAGGAGGAACACCAGTGGCGAAGGCGGTCTGCTGGACAGCAACTGACGCTGAGGCGCGAAAGCGTGGGGAGCAAACAGG
ASV168	1	Similar	WA1	0.224433	-1.7981	-2.02253	0.0549886	Bacteria	Firmicutes	Clostridia	Oscillospirales	Oscillospiraceae	Intestinimonas	NA	NA	TACGTAGGTGGCAAGCGTTATCCGGATTTACTGGGTGTAAAGGGCGTGTAGGCGGGGAAGCAAGTCAGATGTGAAAACCACGGGCTCAACCTGTGGCCTGCATTTGAAACTGTTTTTCTTGAGTGCTGGAGAGGCAATCGGAATTCCGTGTGTAGCGGTGAAATGCGTAGATATACGGAGGAACACCAGTGGCGAAGGCGGATTGCTGGACAGTAACTGACGCTGAGGCGCGAAAGCGTGGGGAGCAAACAGG
ASV173	1	Similar	WA1	2.88387	0.861341	-2.02253	0.0208091	Bacteria	Bacteroidota	Bacteroidia	Bacteroidales	Muribaculaceae	NA	NA	NA	TACGGAGGATGCGAGCGTTATCCGGATTTATTGGGTTTAAAGGGTGCGCAGGCGGTCTGTTAAGTCAGCGGTCAAAGCCCGGGGCTCAACCCCGGCCCGCCGTTGAAACTGGCAGTCTCGAGTTGGAGAGAAGTATGCGGAATGCGCGGTGTAGCGGTGAAATGCATAGATATCGCGCAGAACTCCGATTGCGAAGGCAGCATGCCGGCTCCACACTGACGCTGAGGCACGAAAGCGTGGGTATCGACCACC
ASV177	1	Similar	WA1	0.224433	-1.7981	-2.02253	0.00488421	Bacteria	Firmicutes	Clostridia	Lachnospirales	Lachnospiraceae	A2	NA	NA	TACGTATGGGGCAAGCGTTATCCGGATTTACTGGGTGTAAAGGGAGCGCAGGCGGCCTGGCAAGCCTGATGTGAAATACCGGGGCCCAACCCCGGGGCTGCATTGGGAACTGCCAGGCTGGAGTGCCGGAGAGGCAGGCGGAATTCCTAGTGTAGCGGTGAAATGCGTAGATATTAGGAGGAACACCAGTGGCGAAGGCGGCCTGCTGGACGGTGACTGACGCTGAGGCTCGAAAGCGTGGGGAGCAAACAGG
ASV178	1	Similar	WA1	0.224433	-1.7981	-2.02253	0.00321084	Bacteria	Firmicutes	Clostridia	Lachnospirales	Lachnospiraceae	NA	NA	NA	TACGTAGGGGGCAAGCGTTATCCGGATTTACTGGGTGTAAAGGGAGCGTAGACGGCTTGATAAGTCTGAAGTGAAAGGCCAAGGCTTAACCATGGAACTGCTTTGGAAACTATGAGGCTAGAGTGCTGGAGAGGTAAGCGGAATTCCTAGTGTAGCGGTGAAATGCGTAGATATTAGGAGGAACACCAGTGGCGAAGGCGGCTTACTGGACAGAAACTGACGTTGAGGCTCGAAAGCGTGGGGAGCAAACAGG
ASV185	1	Similar	WA1	0.224433	-1.7981	-2.02253	0.0146061	Bacteria	Firmicutes	Clostridia	Oscillospirales	[Eubacterium] coprostanoligenes group	NA	NA	NA	TACGTAGGTGGCAAGCGTTGTCCGGAATTACTGGGTGTAAAGGGAGCGTAGGCGGGAAGCCAAGTCAGCTGTGAAAACTACGGGCTTAACCTGTAGACTGCAGTTGAAACTGGCTTTCTTGAGTGAAGTAGAGGTTGGCGGAATTCCGAGTGTAGCGGTGAAATGCGTAGATATTCGGAGGAACACCGGTGGCGAAGGCGGCCAACTGGGCTTTAACTGACGCTGAGGCTCGAAAGTGTGGGGAGCAAACAGG
ASV186	1	Similar	WA1	0.224433	-1.7981	-2.02253	0.00342213	Bacteria	Firmicutes	Clostridia	Lachnospirales	Lachnospiraceae	Lachnospiraceae FCS020 group	NA	NA	TACGTAGGGGGCAAGCGTTATCCGGATTTACTGGGTGTAAAGGGAGCGTAGACGGTGATGCAAGTCAGAAGTGAAAGCCCGGGGCTCAACTCCGGGACTGCTTTTGAAACTGTGTAACTGGAGTGCAGGAGAGGTAAGCGGAATTCCTGGTGTAGCGGTGAAATGCGTAGATATCAGGAGGAACACCAGTGGCGAAGGCGGCTTACTGGACTGTAACTGACGTTGAGGCTCGAAAGCGTGGGGAGCAAACAGG
ASV190	1	Similar	WA1	0.224433	-1.7981	-2.02253	0.00868119	Bacteria	Firmicutes	Bacilli	Lactobacillales	Lactobacillaceae	Lactobacillus	reuteri	antri/caviae/fermentum/frumenti/gasseri/oris/panis/reuteri/vaginalis	TACGTAGGTGGCAAGCGTTATCCGGATTTATTGGGCGTAAAGCGAGCGCAGGCGGTTGCTTAGGTCTGATGTGAAAGCCTTCGGCTTAACCGAAGAAGTGCATCGGAAACCGGGCGACTTGAGTGCAGAAGAGGACAGTGGAACTCCATGTGTAGCGGTGGAATGCGTAGATATATGGAAGAACACCAGTGGCGAAGGCGGCTGTCTGGTCTGCAACTGACGCTGAGGCTCGAAAGCATGGGTAGCGAACAGG
ASV198	1	Similar	WA1	0.224433	-1.7981	-2.02253	0.0716778	Bacteria	Firmicutes	Clostridia	Lachnospirales	Lachnospiraceae	Lachnospiraceae UCG-001	NA	NA	TACGTAGGGGGCAAGCGTTATCCGGATTTACTGGGTGTAAAGGGAGCGCAGGCGGCGTGGCAAGTCAGATGTGAAAACCCGGGGCCCAACCCCGGGAGTGCATTTGAAACTGCCATGCTGGAGTGCCGGAGAGGTAAGCGGAATTCCTAGTGTAGCGGTGAAATGCGTAGATATTAGGAGGAACACCAGTGGCGGAGGCGGCTTACTGGACGGTAACTGACGCTGAGGCTCGAAAGCGTGGGGAGCAAACAGG
ASV199	1	Similar	WA1	0.224433	-1.7981	-2.02253	0.0549886	Bacteria	Firmicutes	Clostridia	Oscillospirales	Oscillospiraceae	Intestinimonas	NA	NA	TACGTAGGTGGCAAGCGTTATCCGGATTTACTGGGTGTAAAGGGCGTGTAGGCGGGAGTGCAAGTCAGATGTGAAAACTATGGGCTCAACCCATAGCCTGCATTTGAAACTGTACTTCTTGAGTGCTGGAGAGGCAATCGGAATTCCGTGTGTAGCGGTGAAATGCGTAGATATACGGAGGAACACCAGTGGCGAAGGCGGATTGCTGGACAGTAACTGACGCTGAGGCGCGAAAGCGTGGGGAGCAAACAGG
ASV203	1	Similar	WA1	0.224433	-1.7981	-2.02253	0.0419485	Bacteria	Firmicutes	Clostridia	Lachnospirales	Lachnospiraceae	NA	NA	NA	TACGTAGGGGGCAAGCGTTATCCGGATTTACTGGGTGTAAAGGGAGCGTAGACGGCCATGCAAGTCTGATGTGAAAACCCGGGGCTCAACCCCGGGACTGCATTGGAAACTGTGCGGCTGGAGTGTCGGAGAGGCAAGTGGAATTCCTAGTGTAGCGGTGAAATGCGTAGATATTAGGAGGAACACCAGTGGCGAAGGCGGCTTGCTGGACGACGACTGACGTTGAGGCTCGAAAGCGTGGGGAGCAAACAGG
ASV204	1	Similar	WA1	0.224433	-1.7981	-2.02253	0.00242182	Bacteria	Bacteroidota	Bacteroidia	Bacteroidales	Muribaculaceae	NA	NA	NA	TACGGAGGATGCGAGCGTTATCCGGATTTATTGGGTTTAAAGGGTGCGTAGGCGGATCGTTAAGTCAGTGGTCAAATTGAGGGGCTCAACCCCTTCCCGCCATTGAAACTGGCGTTCTTGAGTGGAAGAGAAGTATGCGGAATGCGTGGTGTAGCGGTGAAATGCATAGATATCACGCAGAACCCCGATTGCGAAGGCAGCATGCCGGCTTCCGACTGACGCTGAAGCACGAAAGCGTGGGGATCGAACAGG
ASV207	1	Similar	WA1	0.578541	4.31828	3.73974	0.0549886	Bacteria	Firmicutes	Clostridia	Oscillospirales	Ruminococcaceae	Anaerotruncus	colihominis	colihominis	TACGTAGGGAGCAAGCGTTGTCCGGAATTACTGGGTGTAAAGGGAGCGTAGGCGGGATGGCAAGTAGAATGTTAAATCCATCGGCTCAACCGGTGGCTGCGTTCTAAACTGCCGTTCTTGAGTGAAGTAGAGGCAGGCGGAATTCCTAGTGTAGCGGTGAAATGCGTAGATATTAGGAGGAACACCAGTGGCGAAGGCGGCCTGCTGGGCTTTAACTGACGCTGAGGCTCGAAAGCGTGGGGAGCAAACAGG
ASV209	1	Similar	WA1	0.224433	-1.7981	-2.02253	0.00245039	Bacteria	Firmicutes	Clostridia	Lachnospirales	Lachnospiraceae	Marvinbryantia	NA	NA	TACGTAGGGGGCAAGCGTTATCCGGATTTACTGGGTGTAAAGGGAGCGTAGACGGCGTGCCAAGTCTGATGTGAAAGGCCGGGGCTCAACCCCGGGACTGCATTGGAAACTGGCATGCTAGAGTGCCGGAGGGGCAAGCGGAATTCCTAGTGTAGCGGTGAAATGCGTAGATATTAGGAGGAACACCGGTGGCGAAGGCGGCTTGCTGGACGGTAACTGACGTTGAGGCTCGAAAGCGTGGGGAGCAAACAGG
ASV213	1	Similar	WA1	0.224433	-1.7981	-2.02253	0.0549886	Bacteria	Firmicutes	Clostridia	Lachnospirales	Lachnospiraceae	NA	NA	NA	TACGTAGGGGGCAAGCGTTATCCGGATTTACTGGGTGTAAAGGGAGCGTAGACGGCAAGGCAAGCCAGAAGTGAAAGGGCAGGGCTCAACCCTGTACATGCTTTTGGAACTGTGGTGCTAGAGTGCAGGAGAGGTAAGTGGAATTCCTAGTGTAGCGGTGAAATGCGTAGATATTAGGAGGAACACCAGTGGCGAAGGCGGCTTACTGGACTGTAACTGACGTTGAGGCTCGAAAGCGTGGGGAGCAAACAGG
ASV214	1	Similar	WA1	0.224433	-1.7981	-2.02253	0.0412763	Bacteria	Firmicutes	Clostridia	Lachnospirales	Lachnospiraceae	NA	NA	NA	TACGTAGGGGGCAAGCGTTATCCGGATTTACTGGGTGTAAAGGGAGCGCAGACGGCAGTGCAAGTCTGGAGTGAAAGCCCGGGGCCCAACCCCGGAACTGCTCTGGAAACTGTGCGGCTAGAGTACTGGAGGGGCAGGCGGAATTCCTAGTGTAGCGGTGAAATGCGTAGATATTAGGAGGAACACCAGTGGCGAAGGCGGCCTGCTGGACAGTAACTGACGTTGAGGCTCGAAAGCGTGGGGAGCAAACAGG
ASV221	1	Similar	WA1	0.224433	-1.7981	-2.02253	0.0236957	Bacteria	Firmicutes	Clostridia	Oscillospirales	Oscillospiraceae	Intestinimonas	NA	NA	TACGTAGGTGGCAAGCGTTATCCGGATTTATTGGGTGTAAAGGGCGTGTAGGCGGGAATGCAAGTCAGATGTGAAAACTCAGGGCTCAACCCTGAGCCTGCATTTGAAACTGTATTTCTTGAGTGCTGGAGAGGCAATCGGAATTCCGTGTGTAGCGGTGAAATGCGTAGATATACGGAGGAACACCAGTGGCGAAGGCGGATTGCTGGACAGTAACTGACGCTGAGGCGCGAAAGCGTGGGGAGCAAACAGG
ASV222	1	Similar	WA1	0.224433	-1.7981	-2.02253	0.0604219	Bacteria	Firmicutes	Clostridia	Lachnospirales	Lachnospiraceae	Lachnospiraceae UCG-004	NA	NA	TACGTAGGGGGCAAGCGTTATCCGGATTTACTGGGTGTAAAGGGAGCGTAGACGGCAATACAAGTCGGAAGTGAAATACCCGGGCTCAACCTGGGAACTGCTTTGGAAACTGTATGGCTGGAGTGCTGGAGAGGTAAGCGGAATTCCTAGTGTAGCGGTGAAATGCGTAGATATTAGGAGGAACACCAGTGGCGAAGGCGGCTTACTGGACAGTAACTGACGTTGAGGCTCGAAAGCGTGGGGAGCAAACAGG
ASV223	1	Similar	WA1	0.224433	-1.7981	-2.02253	0.00130482	Bacteria	Firmicutes	Clostridia	Lachnospirales	Lachnospiraceae	Lachnoclostridium	NA	NA	TACGTAGGGGGCAAGCGTTATCCGGATTTACTGGGTGTAAAGGGAGCGTAGACGGCTTGGCAAGCCAGATGTGAAAGGCTGGGGCTCAACCCCAGGACTGCATTTGGAACTGTCATGCTAGAGTGTCGGAGAGGCAGGCGGAATTCCTAGTGTAGCGGTGAAATGCGTAGATATTAGGAGGAACACCAGTGGCGAAGGCGGCCTGCTGGACGATGACTGACGTTGAGGCTCGAAAGCGTGGGGAGCAAACAGG
ASV224	1	Similar	WA1	0.224433	-1.7981	-2.02253	0.000939986	Bacteria	Firmicutes	Clostridia	Lachnospirales	Lachnospiraceae	Lachnospiraceae UCG-006	NA	NA	TACGTAGGGGGCAAGCGTTATCCGGATTTACTGGGTGTAAAGGGAGCGTAGACGGAATTGCAAGTCTGATGTGAAAATCCGGGGCCCAACCCCGGAACTGCATTGGAAACTGTATTTCTAGAGTGTCGGAGAGGCAAGTGGAATTCCTGGTGTAGCGGTGAAATGCGTAGATATCAGGAGGAACACCAGTGGCGAAGGCGGCTTGCTGGACGATGACTGACGTTGAGGCTCGAAAGCGTGGGGAGCAAACAGG
ASV227	1	Similar	WA1	0.224433	-1.7981	-2.02253	0.00488421	Bacteria	Firmicutes	Clostridia	Clostridia UCG-014	NA	NA	NA	NA	TACGTAGGGAGCAAGCGTTATCCGGATTTATTGGGTGTAAAGGGTGCGTAGACGGGAAGGCAAGTTGGTTGTGAAATCCCTCGGCTTAACTGAGGAACTGCAACCAAAACTATCTTTCTTGAGTGCTGGAGAGGAAAGTGGAATTCCTAGTGTAGCGGTGAAATGCGTAGATATTAGGAGGAACACCAGTGGCGAAGGCGACTTTCTGGACAGTAACTGACGTTGAGGCACGAAAGTGTGGGGAGCAAACAGG
ASV229	1	Similar	WA1	0.224433	-1.7981	-2.02253	0.00192903	Bacteria	Firmicutes	Clostridia	Oscillospirales	Ruminococcaceae	Ruminococcus	NA	NA	TACGTAGGGAGCGAGCGTTGTCCGGAATTACTGGGTGTAAAGGGAGCGTAGGCGGGACGGCAAGTCAGATGTGAAAACTGAGGGCTCAACCTTCAGACTGCATTTGAAACTGCTGTTCTTGAGTGAAGTAGAGGTAAGCGGAATTCCTAGTGTAGCGGTGAAATGCGTAGATATTAGGAGGAACATCGGTGGCGAAGGCGGCTTACTGGGCTTTTACTGACGCTGAGGCTCGAAAGCGTGGGGAGCAAACAGG
ASV230	1	Similar	WA1	0.224433	-1.7981	-2.02253	0.0549886	Bacteria	Firmicutes	Clostridia	Oscillospirales	Oscillospiraceae	NA	NA	NA	TACGTAGGTGGCAAGCGTTATCCGGATTTATTGGGTGTAAAGGGCGTGTAGGCGGGAGCGCAAGTCAGATGTGAAAACTCAGGGCTCAACCCTGAGCCTGCATTTGAAACTGTGTTTCTTGAGTGCTGGAGAGGCAATCGGAATTCCGTGTGTAGCGGTGAAATGCGTAGATATACGGAGGAACACCAGTGGCGAAGGCGGATTGCTGGACAGTAACTGACGCTGAGGCGCGAAAGCGTGGGGAGCAAACAGG
ASV238	1	Similar	WA1	0.224433	-1.7981	-2.02253	0.00321084	Bacteria	Firmicutes	Bacilli	RF39	NA	NA	NA	NA	TACGTAGGTGGCGAGCGTTATCCGGATTTATTGGGCGTAAAGCGTCCGCAGCCGGTTTATTAAGTATAGAATAAAACTTCGGGGCTCAACCCCGTCTCGTTCTATAAACTGATAGACTAGAGTGTGGTAGAGGCAAGTGGAATTTCTAGTGTAGCGGTAGAATGCGTAGATATTAGAAGGAACACCAGTGGCGAAGGCGACTTGCTGGGCCATCACTGACGGTCAGGGACGAAAGCGTGGGGAGCGAATAGG
ASV240	1	Similar	WA1	0.224433	-1.7981	-2.02253	0.00548449	Bacteria	Firmicutes	Clostridia	Oscillospirales	Ruminococcaceae	NA	NA	NA	TACGTAGGGAGCGAGCGTTGTCCGGAATTACTGGGTGTAAAGGGAGCGTAGGCGGGGATGCAAGTTGGGTGTCAAAACTACCGGCTCAACTGGTAGTCGCACTCAAAACTGCAGCTCTTGAGTGAAGTAGAGGCAGGCGGAATTCCTAGTGTAGCGGTGAAATGCGTAGATATTAGGAGGAACACCAGTGGCGAAGGCGGCCTGCTGGGCTTTTACTGACGCTGAGGCTCGAAAGTGTGGGGAGCAAACAGG
ASV246	1	Similar	WA1	0.224433	-1.7981	-2.02253	0.0528177	Bacteria	Firmicutes	Clostridia	Lachnospirales	Lachnospiraceae	Tyzzerella	NA	NA	TACGTAAGGGGCAAGCGTTATCCGGATTTACTGGGTGTAAAGGGTGAGTAGGCGGTTCGGCAAGTCATATGTGAAATACCTGGGCTCAACCCAGGAACCGCATAAGAAACTGTCGGACTTGAGTACAGGAGAGGTAAGCGGAATTCCCAGTGTAGCGGTGAAATGCGTAGATATTGGGAAGAACACCGGTGGCGAAGGCGGCTTACTGGACTGAAACTGACGCTGAGTCACGAAAGCGTGGGGAGCGAACAGG
ASV251	1	Similar	WA1	3.77858	1.75604	-2.02253	0.0549886	Bacteria	Bacteroidota	Bacteroidia	Bacteroidales	Muribaculaceae	NA	NA	NA	TACGGAGGATGCGAGCGTTATTCGGATTTATTGGGTTTAAAGGGTGCGCAGGCGGAATGTCAAGTCAGCGGTAAAATTTCGGGGCTCAACCCCGTCGTGCCGTTGAAACTGGCGTTCTTGAGTGAGCGAGAAGTATGCGGAATGCGTGGTGTAGCGGTGAAATGCATAGATATCACGCAGAACTCCGATTGCGAAGGCAGCATACCGGCGCTCAACTGACGCTCATGCACGAAAGCGTGGGTATCGAACAGG
ASV252	1	Similar	WA1	3.17113	6.45333	3.2822	0.00192903	Bacteria	Bacteroidota	Bacteroidia	Bacteroidales	Muribaculaceae	NA	NA	NA	TACGGAGGATGCGAGCGTTATCCGGATTTATTGGGTTTAAAGGGTGCGTAGGCGGTATGGTAAGTCAGCGGTAAAAGCCCGGGGCTCAACCCCGGCGAGCCGTTGAAACTGCCGTGCTAGAGAGGAAGAGAAGTAGGCGGAATGCGCAGTGTAGCGGTGAAATGCTTAGATATTGCGCAGAACTCCGATTGCGAAGGCAGCCTACCGGCTTCTGTCTGACGCTGAGGCACGAAAGCGTGGGTATCGACCACC
ASV253	1	Similar	WA1	0.224433	-1.7981	-2.02253	0.0148394	Bacteria	Firmicutes	Clostridia	Lachnospirales	Lachnospiraceae	NA	NA	NA	TACGTAGGGGGCAAGCGTTATCCGGATTTACTGGGTGTAAAGGGAGCGTAGACGGCCAGACAAGTCAGAAGTGAAAGCCCAGGGCTCAACTCTGGGACTGCTTTTGAAACTGCCGGGCTGGAGTGCAGGAGAGGTAAGCGGAATTCCTAGTGTAGCGGTGAAATGCGTAGATATTAGGAGGAACACCAGTGGCGAAGGCGGCTTACTGGACTGTAACTGACGTTGAGGCTCGAAAGCGTGGGGAGCAAACAGG
ASV256	1	Similar	WA1	0.224433	-1.7981	-2.02253	0.0272991	Bacteria	Firmicutes	Clostridia	Oscillospirales	Oscillospiraceae	Intestinimonas	NA	NA	TACGTAGGTGGCAAGCGTTATCCGGATTTACTGGGTGTAAAGGGCGTGTAGGCGGGACTGCAAGTCAGATGTGAAAATTATGGGCTCAACCCATAACCTGCATTTGAAACTGTAGTTCTTGAGTGATGGAGAGGCAGGCGGAATTCCGTGTGTAGCGGTGAAATGCGTAGATATACGGAGGAACACCAGTGGCGAAGGCGGCCTGCTGGACATTAACTGACGCTGAGGCGCGAAAGCGTGGGGAGCAAACAGG
ASV258	1	Similar	WA1	0.224433	-1.7981	-2.02253	0.0146614	Bacteria	Firmicutes	Clostridia	Lachnospirales	Lachnospiraceae	Lachnospiraceae NK4A136 group	NA	NA	TACGTAGGGGGCAAGCGTTATCCGGATTTACTGGGTGTAAAGGGAGCGCAGACGGCTGTGCAAGTCTGGAGTGAAAGGCGGGGGCTCAACCCCCGGACTGCTCTGGAAACTGTAAAGCTGGAGTGCAGGAGAGGTAAGCGGAATTCCTAGTGTAGCGGTGAAATGCGTAGATATTAGGAGGAACACCAGTGGCGAAGGCGGCTTACTGGACTGCAACTGACGTTGAGGCTCGAAAGCGTGGGGAGCAAACAGG
ASV259	1	Similar	WA1	0.224433	-1.7981	-2.02253	0.0117538	Bacteria	Firmicutes	Clostridia	Lachnospirales	Lachnospiraceae	Lachnospiraceae NK4A136 group	bacterium	bacterium	TACGTAGGGGGCAAGCGTTATCCGGATTTACTGGGTGTAAAGGGAGCGTAGACGGTGCGCCAAGTCTGGAGTGAAATGCCGCAGCTTAACTGCGGAACTGCTTTGGAAACTGGCGGACTAGAGTGCGGGAGGGGTAAGCGGAATTCCTAGTGTAGCGGTGAAATGCGTAGATATTAGGAGGAACACCGGTGGCGAAGGCGGCTTACTGGACCGTAACTGACGTTGAGGCTCGAAAGCGTGGGGAGCAAACAGG
ASV262	1	Similar	WA1	0.224433	-1.7981	-2.02253	0.0985548	Bacteria	Firmicutes	Clostridia	Lachnospirales	Lachnospiraceae	A2	NA	NA	TACGTATGGAGCAAGCGTTATCCGGATTTACTGGGTGTAAAGGGAGCGTAGGCGGCATACCAAGCCTGATGTGAAAACCCGGGGCCCAACCCCGGGAGTGCATTGGGAACTGGCAAGCTAGAGTGTCGGAGAGGCAGGCGGAATTCCTAGTGTAGCGGTGAAATGCGTAGATATTAGGAGGAACACCAGTGGCGAAGGCGGCCTGCTGGACGATGACTGACGCTGAGGCTCGAAAGCGTGGGGAGCAAACAGG
ASV264	1	Similar	WA1	0.224433	-1.7981	-2.02253	0.00222974	Bacteria	Firmicutes	Clostridia	Lachnospirales	Lachnospiraceae	NA	NA	NA	TACGTATGGTGCAAGCGTTATCCGGATTTACTGGGTGTAAAGGGAGCGCAGGCGGCGCGTTAAGCCTGGTGTGAAAGCCCGCGGCCCAACCGCGGGACTGCATTGGGAACTGGCGCGCTGGAGTGCCGGAGGGGTAGGCGGAATTCCTAGTGTAGCGGTGAAATGCGTAGATATTAGGAGGAACACCAGTGGCGAAGGCGGCCTACTGGACGGTGACTGACGCTGAGGCTCGAAAGCGTGGGGAGCAAACAGG
ASV270	1	Similar	WA1	0.224433	-1.7981	-2.02253	0.00775192	Bacteria	Firmicutes	Clostridia	Lachnospirales	Lachnospiraceae	NA	NA	NA	TACGTAGGGGGCAAGCGTTATCCGGATTTACTGGGTGTAAAGGGAGCGTAGACGGAAAGGCAAGTCAGAAGTGAAAGCCCAAGGCTCAACCATGGGACTGCTTTTGAAACTGTCAAACTAGAGTACGGGAGAGGTAAGAGGAATTCCTAGTGTAGCGGTGAAATGCGTAGATATTAGGAGGAACACCAGTGGCGAAGGCGTCTTACTGGACCGAAACTGACGTTGAGGCTCGAAAGCGTGGGGAGCAAACAGG
ASV272	1	Similar	WA1	0.224433	-1.7981	-2.02253	0.0180007	Bacteria	Firmicutes	Clostridia	Lachnospirales	Lachnospiraceae	NA	NA	NA	TACGTAGGGGGCGAGCGTTATCCGGATTCACTGGGTGTAAAGGGAGCGTAGACGGCCATGCAAGCCAGGGGTGAAAGCCCGGGGCCCAACCCCGGGACTGCCCTTGGAACTGCATGGCTGGAGTGCGGGAGGGGCAGGCGGAATTCCTGGTGTAGCGGTGAAATGCGTAGATATCAGGAGGAACACCGGCGGCGAAGGCGGCCTGCTGGACCGCGACTGACGTTGAGGCTCGAAAGCGTGGGGAGCGAACAGG
ASV273	1	Similar	WA1	0.224433	-1.7981	-2.02253	0.00137431	Bacteria	Firmicutes	Clostridia	Oscillospirales	Oscillospiraceae	NA	NA	NA	TACGTAGGTGGCAAGCGTTGTCCGGATTTACTGGGTGTAAAGGGCGTGTAGCCGGGTTGACAAGTCAGATGTGAAATCCTGCGGCTTAACCGCAGAACTGCATTTGAAACTGTTGATCTTGAGTACTGGAGAGGCAGACGGAATTCCTAGTGTAGCGGTGAAATGCGTAGATATTAGGAGGAACACCAGTGGCGAAGGCGGTCTGCTGGACAGCAACTGACGGTGAGGCGCGAAAGCGTGGGGAGCAAACAGG
ASV274	1	Similar	WA1	0.224433	-1.7981	-2.02253	0.00393059	Bacteria	Firmicutes	Clostridia	Lachnospirales	Lachnospiraceae	Lachnoclostridium	NA	NA	TACGTAGGGGGCAAGCGTTATCCGGATTTACTGGGTGTAAAGGGAGCGTAGACGGCGATGCAAGCCAGATGTGAAAGCCCGGGGCTCAACCCCGGGACTGCATTTGGAACTGTATAGCTAGAGTGTCGGAGAGGCAGGCGGAATTCCTAGTGTAGCGGTGAAATGCGTAGATATTAGGAGGAACACCAGTGGCGAAGGCGGCCTGCTGGACGATGACTGACGTTGAGGCTCGAAAGCGTGGGGAGCAAACAGG
ASV277	1	Similar	WA1	0.224433	-1.7981	-2.02253	0.0320719	Bacteria	Firmicutes	Clostridia	Lachnospirales	Lachnospiraceae	NA	NA	NA	TACGTAGGGGGCAAGCGTTATCCGGATTTACTGGGTGTAAAGGGAGCGTAGACGGCTAATCAAGTCAGAAGTGAAAACCCAGGGCTCAACCTTGGGACTGCTTTTGAAACTGAGTAGCTAGAGTGCAGGAGAGGTAAGCGGAATTCCTAGTGTAGCGGTGAAATGCGTAGATATTAGGAGGAACACCAGTGGCGAAGGCGGCTTACTGGACTGTAACTGACGTTGAGGCTCGAAAGCGTGGGGAGCAAACAGG
ASV280	1	Similar	WA1	0.224433	-1.7981	-2.02253	0.00101744	Bacteria	Bacteroidota	Bacteroidia	Bacteroidales	Muribaculaceae	NA	NA	NA	TACGGAGGATGCGAGCGTTATCCGGATTTATTGGGTTTAAAGGGTGCGTAGGCGGAACGTTAAGTCAGTGGTCAAATTGAGGGGCTCAACCCCTTCCCGCCATTGAAACTGGCGCTCTTGAGTGGAAGAGAAGTATGCGGAATGCGTGGTGTAGCGGTGAAATGCATAGATATCACGCAGAACCCCGATTGCGAAGGCAGCATGCCGGCTTCCTACTGACGCTGAAGCACGAAAGCGTGGGGATCGAACAGG
ASV282	1	Similar	WA1	0.224433	-1.7981	-2.02253	0.0415232	Bacteria	Firmicutes	Clostridia	Peptostreptococcales-Tissierellales	Anaerovoracaceae	[Eubacterium] nodatum group	NA	NA	TACGTAGGGGGCAAGCGTTATCCGGAATTATTGGGCGTAAAGAGTACGTAGGTGGCAACCTAAGCGCAGGGTTTAAGGCAATGGCTCAACCATTGTTCGCCCTGCGAACTGGGATGCTTGAGTGCAGGAGAGGAAAGCGGAATTCCTAGTGTAGCGGTGAAATGCGTAGATATTAGGAGGAACACCAGTGGCGAAGGCGGCTTTCTGGACTGTAACTGACACTGAGGTACGAAAGCGTGGGGAGCAAACAGG
ASV286	1	Similar	WA1	0.224433	-1.7981	-2.02253	0.00783499	Bacteria	Firmicutes	Clostridia	Oscillospirales	Ruminococcaceae	Anaerotruncus	NA	NA	TACGTAGGGAGCGAGCGTTGTCCGGAATTACTGGGTGTAAAGGGAGCGTAGGCGGGCTTGTAAGTTGAATGTCTAATCCACCGGCTCAACCGGTGATCGCGTTCAAAACTGCAGGTCTTGAGTGAAGTAGAGGCAGGCGGAATTCCTAGTGTAGCGGTGAAATGCGTAGATATTAGGAGGAACACCAGTGGCGAAGGCGGCCTGCTGGGCTTTAACTGACGCTGAGGCTCGAAAGCGTGGGGAGCAAACAGG
ASV287	1	Similar	WA1	0.224433	-1.7981	-2.02253	0.065105	Bacteria	Firmicutes	Clostridia	Lachnospirales	Lachnospiraceae	Blautia	NA	NA	TACGTAGGGGGCAAGCGTTATCCGGATTTACTGGGTGTAAAGGGGGCGCAGACGGCGATGCAAGCCAGGAGTGAAAGCCCGGGGCCCAACCCCGGGACTGCTCTTGGGACTGCGTGGCTGGAGTGCAGGAGGGGCAGGCGGAATTCCTGGTGTAGCGGTGAAATGCGTAGATATCAGGAGGAACACCGGTGGCGAAGGCGGCCTGCTGGACTGCAACTGACGTTGAGGCCCGAAAGCGTGGGGAGCAAACAGG
ASV292	1	Similar	WA1	0.224433	-1.7981	-2.02253	0.000608701	Bacteria	Firmicutes	Clostridia	Lachnospirales	Lachnospiraceae	NA	NA	NA	TACGTAGGGGGCAAGCGTTATCCGGATTTACTGGGTGTAAAGGGAGCGTAGACGGTAGAACAAGTCTGAAGTGAAAGCCCGCGGCTCAACTGCGGGACTGCTTTGGAAACTGTTCAACTGGAGTGCTGGAGAGGTAAGCGGAATTCCTAGTGTAGCGGTGAAATGCGTAGATATTAGGAGGAACACCAGTGGCGAAGGCGGCTTACTGGACAGTAACTGACGTTGAGGCTCGAAAGCGTGGGGAGCAAACAGG
ASV298	1	Similar	WA1	0.224433	-1.7981	-2.02253	0.0104254	Bacteria	Firmicutes	Clostridia	Peptococcales	Peptococcaceae	NA	NA	NA	TACGTAGGGAGCAAGCGTTGTCCGGAATTACTGGGCGTAAAGGGCGCGTAGGTGGGCGCTTAAGTCAGGTGTGAAAACTCCGGGCTCAACCTGGAGACTGCACTTGAAACTGGGTGTCTTGAGGGCAGGAGAGGAAAGTGGAATTCCTAGTGTAGCGGTGAAATGCGTAGATATTAGGAGGAACACCAGTGGCGAAGGCGACTTTCTGGACTGTACCTGACGCTGAGGCGCGAAAGCGTGGGTAGCGAACGGG
ASV299	1	Similar	WA1	0.224433	-1.7981	-2.02253	0.000880884	Bacteria	Firmicutes	Clostridia	Lachnospirales	Lachnospiraceae	Marvinbryantia	NA	NA	TACGTAGGGGGCAAGCGTTATCCGGATTTACTGGGTGTAAAGGGAGCGTAGACGGCGTGCCAAGTCTGGTGTGAAAGGCCGGGGCTCAACCCCGGGACTGCATTGGAAACTGGCATGCTGGAGTGCCGGAGGGGCAAGCGGAATTCCTAGTGTAGCGGTGAAATGCGTAGATATTAGGAGGAACACCGGTGGCGAAGGCGGCTTGCTGGACGGTAACTGACGTTGAGGCTCGAAAGCGTGGGGAGCAAACAGG
ASV300	1	Similar	WA1	0.224433	-1.7981	-2.02253	0.0415232	Bacteria	Firmicutes	Clostridia	Lachnospirales	Lachnospiraceae	NA	NA	NA	TACGTAGGGGGCGAGCGTTATCCGGATTTACTGGGTGTAAAGGGAGCGTAGACGGCGTCGCAAGTCTGAAGTGAAAGCCCGTGGCTCAACCGCGGAACCGCTTTGGAAACTGCGAGGCTGGAGTGCTGGAGAGGTAAGCGGAATTCCTGGTGTAGCGGTGAAATGCGTAGATATCAGGAGGAACACCGGTGGCGAAGGCGGCTTACTGGACAGTGACTGACGTTGAGGCTCGAAAGCGTGGGGAGCGAACAGG
ASV301	1	Similar	WA1	0.224433	-1.7981	-2.02253	0.000769692	Bacteria	Firmicutes	Clostridia	Oscillospirales	Oscillospiraceae	UCG-005	NA	NA	TACGTAGGGAGCAAGCGTTGTCCGGATTTACTGGGTGTAAAGGGCGTGTAGGCGGAGACGCAAGTCAGGAGTGAAATCCCCGGGCTCAACCCGGGAACTGCTTTTGAAACTGCGTCCCTTGAGTATCGGAGAGGCAGGCGGAATTCCTAGTGTAGCGGTGAAATGCGTAGATATTAGGAGGAACACCAGTGGCGAAGGCGGCCTGCTGGACGACAACTGACGCTGAGGCGCGAAAGCGTGGGGAGCAAACAGG
ASV302	1	Similar	WA1	0.224433	-1.7981	-2.02253	0.0273232	Bacteria	Firmicutes	Clostridia	Oscillospirales	Ruminococcaceae	NA	NA	NA	TACGTAGGGAGCAAGCGTTGTCCGGAATTACTGGGTGTAAAGGGAGCGTAGGCGGGAGGATAAGTTGAATGTGAAATCTATGGGCTCAACCCATAGCTGCGTTCAAAACTGTTCTTCTTGAGTGAAGTAGAGGCAGGCGGAATTCCTAGTGTAGCGGTGAAATGCGTAGATATTAGGAGGAACACCAGTGGCGAAGGCGGCCTGCTGGGCTTTTACTGACGCTGAGGCTCGAAAGCGTGGGTAGCAAACAGG
ASV306	1	Similar	WA1	0.224433	-1.7981	-2.02253	0.00104326	Bacteria	Firmicutes	Clostridia	Lachnospirales	Lachnospiraceae	Lachnospiraceae NK4A136 group	NA	NA	TACGTAGGGGGCAAGCGTTATCCGGATTTACTGGGTGTAAAGGGAGCGTAGACGGCAGGGCAAGTCTGGAGTGAAAGGCAGGGGCCCAACCCCTGGACTGCTCTGGAAACTGTCCGGCTGGAGTGCAGGAGAGGTAAGTGGAATTCCTAGTGTAGCGGTGAAATGCGTAGATATTAGGAGGAACACCAGTGGCGAAGGCGGCTTACTGGACTGTAACTGACGTTGAGGCTCGAAAGCGTGGGGAGCAAACAGG
ASV308	1	Similar	WA1	0.224433	-1.7981	-2.02253	0.00249345	Bacteria	Firmicutes	Clostridia	Lachnospirales	Lachnospiraceae	NA	NA	NA	TACGTAGGGGGCAAGCGTTATCCGGATTCACTGGGTGTAAAGGGAGCGTAGACGGCGACGCAAGTCTGGAGTGAAAGCCCGGGGCCCAACCCCGGGACTGCTCTGGAAACTGCGTCGCTGGAGTACGGGAGGGGCAGGCGGAATTCCTGGTGTAGCGGTGAAATGCGTAGATATCAGGAGGAACACCGGCGGCGAAGGCGGCCTGCTGGACCGTGACTGACGTTGAGGCTCGAGAGCGTGGGGAGCAAACAGG
ASV310	1	Similar	WA1	0.224433	-1.7981	-2.02253	0.0411738	Bacteria	Firmicutes	Clostridia	Lachnospirales	Lachnospiraceae	NA	NA	NA	TACGTAGGGGGCAAGCGTTATCCGGATTTACTGGGTGTAAAGGGAGCGTAGACGGCAGCGCAAGCCTGGAGTGAAAGGATGGGGCCCAACCCCATGACTGCTCTGGGAACTGTGCGGCTAGAGTGCCGGAGGGGTAAGCGGAATTCCTAGTGTAGCGGTGAAATGCGTAGATATTAGGAGGAACACCAGTGGCGAAGGCGGCTTACTGGACGGTAACTGACGTTGAGGCTCGAAAGCGTGGGGAGCAAACAGG
ASV311	1	Similar	WA1	0.224433	-1.7981	-2.02253	0.0165366	Bacteria	Firmicutes	Clostridia	Lachnospirales	Lachnospiraceae	NA	NA	NA	TACGTAGGGGGCAAGCGTTATCCGGATTTACTGGGTGTAAAGGGAGCGCAGGCGGCAGCGCAAGTCTGATGTGAAAGCCCGGGGCCCAACCGCGGGACTGCATTGGAAACTGCGCAGCTGGAGTGCCGGAGGGGTAAGCGGAATTCCTAGTGTAGCGGTGAAATGCGTAGATATTAGGAGGAACACCAGTGGCGAAGGCGGCTTACTGGACGGCAACTGACGCTGAGGCTCGAAAGCGTGGGGAGCAAACAGG
ASV313	1	Similar	WA1	0.224433	-1.7981	-2.02253	0.0479429	Bacteria	Firmicutes	Clostridia	Lachnospirales	Lachnospiraceae	Lachnospiraceae FCS020 group	NA	NA	TACGTAGGGGGCAAGCGTTATCCGGATTTACTGGGTGTAAAGGGAGCGTAGGTGGCATGGCAAGCCAGAAGTGAAAACCCGGGGCTTAACCCCGCGGATTGCTTTTGGAACTGTCAGGCTGGAGTGCAGGAGGGGCAGGCGGAATTCCTGGTGTAGCGGTGAAATGCGTAGATATCAGGAGGAACACCGGTGGCGAAGGCGGCCTGCTGGACTGTAACTGACACTGAGGCTCGAAAGCGTGGGGAGCAAACAGG
ASV325	1	Similar	WA1	0.224433	-1.7981	-2.02253	0.0549886	Bacteria	Firmicutes	Clostridia	Oscillospirales	UCG-010	NA	NA	NA	TACGTAGGTGGCAAGCGTTATCCGGAATTACTGGGTGTAAAGGGTGTGTAGGCGGGGCTGCAAGTCAGATGTGAAAATTATGGGCTCAACCCATAACCTGCGTCTGAAACTGTAGCTCTTGAGAGTGGGAGAGGTAAACGGAATTCCCGGTGTAGCGGTGAAATGCGTAGATATCGGGAGGAACACCAGTGGCGAAGGCGGTTTACTGGACCACAACTGACGCTGAGACACGAAAGCGTGGGGAGCAAACAGG
ASV327	1	Similar	WA1	0.224433	-1.7981	-2.02253	0.00150892	Bacteria	Firmicutes	Clostridia	Lachnospirales	Lachnospiraceae	NA	NA	NA	TACGTAGGGGGCAAGCGTTATCCGGATTTACTGGGTGTAAAGGGAGCGTAGACGGTTATGTAAGTCTGAAGTGAAAGCCCGGGGCCCAACCCCGGGACTGCTTTGGAAACTGTGTAACTGGAGTACAGGAGGGGCAGGCGGAATTCCTGGTGTAGCGGTGAAATGCGTAGATATCAGGAGGAACACCGGCGGCGAAGGCGGCCTGCTGGACTGAAACTGACGTTGAGGCTCGAAAGCGTGGGGAGCAAACAGG
ASV331	1	Similar	WA1	0.224433	-1.7981	-2.02253	0.00103437	Bacteria	Firmicutes	Clostridia	Lachnospirales	Lachnospiraceae	NA	NA	NA	TACGTAGGGGGCAAGCGTTATCCGGATTTACTGGGTGTAAAGGGAGCGCAGACGGCAGTGCAAGTCTGGAGTGAAAGCCCGGGGCTCAACCCCGGGACTGCTTTGGAAACTGCATAGCTGGAGTGCTGGAGAGGCAAGCGGAATTCCTAGTGTAGCGGTGAAATGCGTAGATATTAGGAAGAACACCAGTGGCGAAGGCGGCTTGCTGGACAGTAACTGACGTTGAGGCTCGAAAGCGTGGGGAGCAAACAGG
ASV333	1	Similar	WA1	0.224433	-1.7981	-2.02253	0.0817546	Bacteria	Firmicutes	Clostridia	Lachnospirales	Lachnospiraceae	NA	NA	NA	TACGTAGGGGGCAAGCGTTATCCGGATTTACTGGGTGTAAAGGGAGCGTAGACGGCGAAGAAAGTCTGAAGTGAAAGCCCGCGGCTCAACCGCGGAATGGCTTTGGAAACTTTTTTGCTGGAGTACCGGAGAGGTAAGCGGAATTCCTAGTGTAGCGGTGAAATGCGTAGATATTAGGAGGAACACCAGTGGCGAAGGCGGCTTACTGGACGGTAACTGACGTTGAGGCTCGAAAGCGTGGGGAGCAAACAGG
ASV335	1	Similar	WA1	0.224433	-1.7981	-2.02253	0.000406738	Bacteria	Actinobacteriota	Coriobacteriia	Coriobacteriales	Eggerthellaceae	Enterorhabdus	NA	NA	TACGTAGGGAGCGAGCGTTATCCGGATTCATTGGGCGTAAAGCGCGCGTAGGCGGCTGCCTAAGCGGAACCTCTAACCCCGGGGCTCAACCTCGGGCCGGGTTCCGAACTGGGCGGCTCGAGTGCGGTAGAGGAGAGCGGAATTCCCGGTGTAGCGGTGGAATGCGCAGATATCGGGAAGAACACCGATGGCGAAGGCAGCTCTCTGGGCCGGCACTGACGCTGAGGCGCGAAAGCTGGGGGAGCGAACAGG
ASV339	1	Similar	WA1	0.224433	-1.7981	-2.02253	0.0383052	Bacteria	Bacteroidota	Bacteroidia	Bacteroidales	Muribaculaceae	NA	NA	NA	TACGGAGGATGCGAGCGTTATCCGGATTTATTGGGTTTAAAGGGTGCGTAGGCGGACTGTCAAGTCAGCGGTAAAATACGGGGGCTCAACCTCCGCCCGCCGTTGAAACTGACGGTCTTGAGTGGGCGAGAAGTATGCGGAATGCGTGGTGTAGCGGTGAAATGCATAGATATCACGCAGAACTCCGATTGCGAAGGCAGCATACCGGCGCCCAACTGACGCTGAAGCACGAAAGCGTGGGTATCGCCCCCC
ASV350	1	Similar	WA1	0.224433	-1.7981	-2.02253	0.0661253	Bacteria	Firmicutes	Clostridia	Lachnospirales	Lachnospiraceae	A2	NA	NA	TACGTATGGGGCAAGCGTTATCCGGATTTACTGGGTGTAAAGGGAGCGTAGGCGGCCTGGCAAGCCTGATGTGAAATACCGGGGCCCAACCCCGGGGCTGCATTGGGAACTGCCAGGCTGGAGTGCCGGAGAGGCAGGCGGAATTCCTAGTGTAGCGGTGAAATGCGTAGATATTAGGAAGAACACCAGTGGCGAAGGCGGCCTGCTGGACGGTGACTGACGCTGAGGCTCGAAAGCGTGGGGAGCAAACAGG
ASV353	1	Similar	WA1	0.224433	-1.7981	-2.02253	0.0332591	Bacteria	Firmicutes	Clostridia	Lachnospirales	Lachnospiraceae	GCA-900066575	NA	NA	TACGTAGGGGGCAAGCGTTATCCGGATTTACTGGGTGTAAAGGGAGCGTAGGCGGCAGTGCAAGTCAGAAGTGAAAGCCCAAGGCTCAACCATGGGACTGCTTTTGAAACTGTACAGCTAGATTGCAGGAGAGGTAAGTGGAATTCCTAGTGTAGCGGTGAAATGCGTAGATATTAGGAGGAACACCAGTGGCGAAGGCGGCTTACTGGACTGTAAATGACGCTGAGGCTCGAAAGCGTGGGGAGCAAACAGG
ASV362	1	Similar	WA1	0.224433	-1.7981	-2.02253	0.0012814	Bacteria	Firmicutes	Clostridia	Lachnospirales	Lachnospiraceae	NA	NA	NA	TACGTAGGGGGCAAGCGTTATCCGGATTTACTGGGTGTAAAGGGAGCGTAGACGGCGAAGAAAGTCTGAAGTGAAAGCCCGCGGCTCAACCGCGGAACTGCTTTGGAAACTTTTTTGCTGGAGTACCGGAGAGGTAAGCGGAATTCCTAGTGTAGCGGTGAAATGCGTAGATATTAGGAGGAACACCAGTGGCGAAGGCGGCTTACTGGACGGTAACTGACGTTGAGGCTCGAAAGCGTGGGGAGCAAACAGG
ASV364	1	Similar	WA1	0.224433	-1.7981	-2.02253	0.0260623	Bacteria	Firmicutes	Clostridia	Lachnospirales	Lachnospiraceae	NA	NA	NA	TACGTAGGGGGCAAGCGTTATCCGGATTTACTGGGTGTAAAGGGAGCGTAGACGGTTAATCAAGTCAGAAGTGAAAACCCAGGGCTCAACCTTGGGACTGCTTTTGAAACTGAGTAGCTAGAGTGCAGGAGAGGTAAGCGGAATTCCTAGTGTAGCGGTGAAATGCGTAGATATTAGGAGGAACACCAGTGGCGAAGGCGGCTTACTGGACTGTAACTGACGTTGAGGCTCGAAAGCGTGGGGAGCAAACAGG
ASV365	1	Similar	WA1	0.224433	-1.7981	-2.02253	0.0549886	Bacteria	Firmicutes	Clostridia	Lachnospirales	Lachnospiraceae	NA	NA	NA	TACGTAGGGGGCAAGCGTTATCCGGAATTACTGGGTGTAAAGGGAGCGTAGACGGCAATGCAAGTCCGGAGTGGAATGCGGCAGCTCAACTGCCGAACTGCTCTGGAAACTGTATGGCTTGAGTGCAGGAGGGGTAAGCGGAATTCCTGGTGTAGCGGTGAAATGCGTAGATATCAGGAGGAACACCGGTGGCGAAGGCGGCTTACTGGACTGTAACTGACGTTGAGGCTCGAAAGCGTGGGGAGCAAACAGG
ASV373	1	Similar	WA1	0.224433	-1.7981	-2.02253	0.00827987	Bacteria	Firmicutes	Clostridia	Lachnospirales	Lachnospiraceae	NA	NA	NA	TACGTAGGGGGCAAGCGTTATCCGGATTTACTGGGTGTAAAGGGAGCGTAGGTGGCATGGTAAGCCAGAAGTGAAAACCCAGGGCTCAACTCTGTGGATTGCTTTTGGAACTATCAAGCTAGAGTGCTGGAGGGGTAAGCGGAATTCCTAGTGTAGCGGTGAAATGCGTAGATATTAGGAGGAACACCGGTGGCGAAGGCGGCTTACTGGACAGAAACTGACACTGAGGCTCGAAAGCGTGGGGAGCAAACAGG
ASV376	1	Similar	WA1	0.224433	-1.7981	-2.02253	0.00527694	Bacteria	Firmicutes	Clostridia	Lachnospirales	Lachnospiraceae	NA	NA	NA	TACGTAGGGGGCGAGCGTTATCCGGATTCACTGGGTGTAAAGGGAGCGTAGACGGCCGATCAAGTCTGGAGTGAAAGCCCGGGGCCCAACCCCGGGACTGCTCTGGAAACTGGTGGGCTAGAGTGCTGGAGAGGTAAGTGGAATTCCTAGTGTAGCGGTGAAATGCGTAGATATTAGGAGGAACACCAGTGGCGAAGGCGGCTTACTGGACAGTGACTGACGTTGAGGCTCGAAAGCGTGGGGAGCAAACAGG
ASV382	1	Similar	WA1	0.224433	-1.7981	-2.02253	0.00871953	Bacteria	Firmicutes	Clostridia	Oscillospirales	Ruminococcaceae	NA	NA	NA	TACGTAGGGAGCAAGCGTTGTCCGGAATTACTGGGTGTAAAGGGAGCGTAGGCGGGGATGCAAGTTGGGTGTCAAAACTACCGGCTCAACCGATAGTCGCACTCAAAACTGCAGCTCTTGAGTGAAGTAGAGGCAGGCGGAATTCCTAGTGTAGCGGTGAAATGCGTAGATATTAGGAGGAACACCAGTGGCGAAGGCGGCCTGCTGGGCTTTTACTGACGCTGAGGCTCGAAAGTGTGGGGAGCAAACAGG
ASV390	1	Similar	WA1	0.224433	-1.7981	-2.02253	0.0407893	Bacteria	Firmicutes	Clostridia	Lachnospirales	Lachnospiraceae	NA	NA	NA	TACGTAGGGGGCAAGCGTTATCCGGATTTACTGGGTGTAAAGGGAGCGTAGACGGCTAAGCAAGTCTGAAGTGAAAGCCCGGGGCTTAACCCCGGGACTGCTTTGGAAACTGTTAAGCTAGAGTGCTGGAGAGGTAAGTGGAATTCCTAGTGTAGCGGTGAAATGCGTAGATATTAGGAGGAACACCAGTGGCGAAGGCGGCTTACTGGACAGTAACTGACGTTGAGGCTCGAAAGCGTGGGGAGCAAACAGG
ASV399	1	Similar	WA1	0.224433	-1.7981	-2.02253	0.0549886	Bacteria	Firmicutes	Bacilli	Lactobacillales	Lactobacillaceae	Lactobacillus	NA	NA	TACGTAGGTGGCAAGCGTTGTCCGGATTTATTGGGCGTAAAGCGAGTGCAGGCGGTTCAATAAGTCTGATGTGAAAGCCTTCGGCTCAACCGGAGAATTGCATCAGAAACTGTTGAACTTGAGTGCAGAAGAGGAGAGTGGAACTCCATGTGTAGCGGTGGAATGCGTAGATATATGGAAGAACACCAGTGGCGAAGGCGGCTCTCTGGTCTGCAACTGACGCTGAGGCTCGAAAGCATGGGTAGCGACCACC
ASV402	1	Similar	WA1	0.224433	-1.7981	-2.02253	0.0101323	Bacteria	Firmicutes	Clostridia	Lachnospirales	Lachnospiraceae	Lachnospiraceae UCG-006	NA	NA	TACGTAGGGGGCAAGCGTTATCCGGATTTACTGGGTGTAAAGGGAGCGTAGACGGAATAGCAAGTCTGATGTGAAAACCCGGGGCTCAACTCCGGGAGTGCATTGGAAACTGTTGATCTAGAGTGTCGGAGAGGCAAGCGGAATTCCTAGTGTAGCGGTGAAATGCGTAGATATTAGGAGGAACACCAGTGGCGAAGGCGGCTTGCTGGACGATGACTGACGTTGAGGCTCGAAAGCGTGGGGAGCAAACAGG
ASV406	1	Similar	WA1	0.224433	-1.7981	-2.02253	0.000880884	Bacteria	Firmicutes	Clostridia	Clostridia vadinBB60 group	NA	NA	NA	NA	TACATAGGTGGCAAGCGTTGTCCGGAATGACTGGGCGTAAAGGGAGCGTAGGCGGTCTGTTAAGTTGGAAGTGAAATCCCGGGGCTCAACCCCGGAACTGCTTTCAAGACTGACGGACTTGAGTGTAAGAGGGGTAAGCGGAATTCCTAGTGTAGCGGTGGAATGCGTAGATATTAGGAGGAACACCAGTGGCGAAGGCGGCTTACTGGATTATAACTGACGCTGAGGCTCGAAAGCGTGGGTAGCAAACAGG
ASV407	1	Similar	WA1	0.224433	-1.7981	-2.02253	0.0549886	Bacteria	Bacteroidota	Bacteroidia	Bacteroidales	Rikenellaceae	Alistipes	NA	NA	TACGGAGGATTCAAGCGTTATCCGGATTTATTGGGTTTAAAGGGTGCGTAGGCGGTTCGATAAGTTAGAGGTGAAATCCCGGGGCTCAACTCCGGCACTGCCTCTGATACTGTCGGGCTAGAGTTTAGTTGCGGTAGGCGGAATGTATGGTGTAGCGGTGAAATGCATAGAGATCATACAGAACACCGATTGCGAAGGCAGCTTACCAAACTACGACTGACGTTGAGGCACGAAAGCGTGGGGAGCAAACAGG
ASV413	1	Similar	WA1	0.224433	-1.7981	-2.02253	0.00234686	Bacteria	Firmicutes	Clostridia	Lachnospirales	Lachnospiraceae	NA	NA	NA	TACGTAGGGGGCAAGCGTTATCCGGATTTACTGGGTGTAAAGGGAGCGTAGACGGCTGTGCAAGTCTGGAGTGAAAGGCATGGGCTCAACCTGTGGACTGCTTTGGAAACTGTGCGGCTTGAGTGTCGGAGAGGCAAGTGGAATTCCTAGTGTAGCGGTGAAATGCGTAGATATTAGGAGGAACACCAGTGGCGAAGGCGGCTTGCTGGACGATGACTGACGTTGAGGCTCGAAAGCGTGGGGAGCAAACAGG
ASV420	1	Similar	WA1	0.224433	-1.7981	-2.02253	0.00150892	Bacteria	Firmicutes	Clostridia	Lachnospirales	Lachnospiraceae	NA	NA	NA	TACGTAGGGGGCGAGCGTTATCCGGATTCACTGGGTGTAAAGGGAGCGTAGACGGCCGCACAAGCCAGGAGTGAAAGCCCGGGGCCCAACCCCGGGACTGCTCTTGGAACTGTGCGGCTGGAGTGCGGGAGGGGCAGGCGGAATTCCTGGTGTAGCGGTGAAATGCGTAGATATCAGGAGGAACACCGGCGGCGAAGGCGGCCTGCTGGACCGCGACTGACGTTGAGGCTCGAAAGCGTGGGGAGCGAACAGG
ASV426	1	Similar	WA1	0.224433	-1.7981	-2.02253	0.0015091	Bacteria	Firmicutes	Clostridia	Peptostreptococcales-Tissierellales	Anaerovoracaceae	[Eubacterium] brachy group	NA	NA	TACGTAGGGGGCAAGCGTTATCCGGAATTATTGGGCGTAAAGAGTACGTAGGCGGTTCTTTAAGCGCAGGGTTTAAGGCGATAGCTTAACTATCGTTCGCCCTGTGAACTGGGGGACTTGAGTATCGGAGAGGAAAGCGGAATTCCTAGTGTAGCGGTGAAATGCGTAGATATTAGGAGGAACACCAGTGGCGAAGGCGGCTTTCTGGACGAAAACTGACGCTGAGGTACGAAAGCGTGGGGAGCAAACAGG
ASV432	1	Similar	WA1	0.224433	-1.7981	-2.02253	0.00162158	Bacteria	Firmicutes	Clostridia	Lachnospirales	Lachnospiraceae	NA	NA	NA	TACGTAGGGGGCGAGCGTTATCCGGATTTACTGGGTGTAAAGGGAGCGTAGACGGTTCTGCAAGTCTGAAGTGAAAGCCCGTGGCTTAACCGCGGAACGGCTTTGGAAACTGTGGAACTGGAGTGCTGGAGAGGCAAGCGGAATTCCTAGTGTAGCGGTGAAATGCGTAGATATTAGGAGGAACACCAGTGGCGAAGGCGGCTTGCTGGACAGTAACTGACGTTGAGGCTCGAAAGCGTGGGGAGCAAACAGG
ASV433	1	Similar	WA1	0.224433	-1.7981	-2.02253	0.0549886	Bacteria	Bacteroidota	Bacteroidia	Bacteroidales	Bacteroidaceae	Bacteroides	NA	NA	TACGGAGGATCCGAGCGTTATCCGGATTTATTGGGTTTAAAGGGAGCGTAGGTGGATTGTTAAGTCAGTTGTGAAAGTTTGCGGCTCAACCGTAAAATTGCAGTTGAAACTGGCAGTCTTGAGTACAGTAGAGGTGGGCGGAATTCGTGGTGTAGCGGTGAAATGCTTAGATATCACGAAGAACTCCGATTGCGAAGGCAGCTCACTGGACTGCAACTGACACTGAGGCTCGAAAGTGTGGGTATCAACCACC
ASV442	1	Similar	WA1	0.224433	-1.7981	-2.02253	0.000406738	Bacteria	Firmicutes	Clostridia	Lachnospirales	Lachnospiraceae	Lachnospiraceae NK4B4 group	NA	NA	TACGTATGGAGCAAGCGTTATCCGGATTTACTGGGTGTAAAGGGAGCGCAGGCGGCATGGCAAGTCAGATGTGAAAGCCCGGGGCTCAACCCCGGGACTGCATTTGAAACTGTCAGGCTGGAGTGCAGGAGAGGCAGGCGGAATTCCTAGTGTAGCGGTGAAATGCGTAGATATTAGGAGGAACACCAGTGGCGAAGGCGGCCTGCTGGACTGTAACTGACGCTGAGGCTCGAAAGCGTGGGGAGCAAACAGG
ASV449	1	Similar	WA1	0.224433	-1.7981	-2.02253	0.000769692	Bacteria	Firmicutes	Clostridia	Oscillospirales	Oscillospiraceae	NK4A214 group	NA	NA	TACGTAGGGAGCAAGCGTTATCCGGATTTACTGGGTGTAAAGGGCGCGTAGGCGGGATGGCAAGTCAGATGTGAAATCCAGGGGCTCAACCCCTGAACTGCATTTGAAACTGTCGTTCTTGAGTACTGGAGAGGTTGACGGAATTCCTAGTGTAGCGGTGAAATGCGTAGATATTAGGAGGAACACCAGTGGCGAAGGCGGTCAACTGGACAGCAACTGACGCTGAGGCGCGAAAGCGTGGGGAGCAAACAGG
ASV480	1	Similar	WA1	2.29301	0.270478	-2.02253	0.0486722	Bacteria	Bacteroidota	Bacteroidia	Bacteroidales	Bacteroidaceae	Bacteroides	NA	NA	TACGGAGGATCCGAGCGTTATCCGGATTTATTGGGTTTAAAGGGAGCGTAGGTGGATTGTTAAGTCAGTTGTGAAAGTTTGCGGCTCAACCGTAAAATTGCAGTTGAAACTGGCAGTCTTGAGTACAGTAGAGGTGGGCGGAATTCGTGGTGTAGCGGTGAAATGCTTAGATATCACGAAGAACTCCGATTGCGAAGGCAGCTCACTGGACTGCAACTGACACTGAGGCTCGAAAGTGTGGGTATCCCCCCCC
ASV488	1	Similar	WA1	0.224433	-1.7981	-2.02253	0.000491995	Bacteria	Firmicutes	Clostridia	Lachnospirales	Lachnospiraceae	NA	NA	NA	TACGTAGGGGGCAAGCGTTATCCGGATTTACTGGGTGTAAAGGGAGCGCAGACGGCAGCGCAAGTCTGGAGTGAAAGCCCGGGGCCCAACCCCGGAACTGCTCTGGAAACTGTGCGGCTAGAGTACTGGAGGGGCAGGCGGAATTCCTAGTGTAGCGGTGAAATGCGTAGATATTAGGAGGAACACCAGTGGCGAAGGCGGCCTGCTGGACAGTAACTGACGTTGAGGCTCGAAAGCGTGGGGAGCAAACAGG
ASV500	1	Similar	WA1	0.224433	-1.7981	-2.02253	0.0118348	Bacteria	Firmicutes	Clostridia	Oscillospirales	Ruminococcaceae	NA	NA	NA	TACGTAGGGAGCAAGCGTTGTCCGGATTTACTGGGTGTAAAGGGTGCGTAGGCGGGAACGCAAGTCAGGCGTGAAATACCGGGGCTCAACTCCGGGGCTGCGCTTGAAACTGTGTTTCTTGAGTGAAGTAGAGGCAGGCGGAATTCCTAGTGTAGCGGTGGAATGCGTAGATATTAGGAGGAACACCAGTGGCGAAGGCGGCCTGCTGGGCTTTAACTGACGCTGATGCACGAAAGCATGGGGAGCAAACAGG
ASV501	1	Similar	WA1	0.224433	-1.7981	-2.02253	0.00102544	Bacteria	Firmicutes	Clostridia	Oscillospirales	Oscillospiraceae	Intestinimonas	NA	NA	TACGTAGGTGGCAAGCGTTATCCGGATTTACTGGGTGTAAAGGGCGTGTAGGCGGGACTGCAAGTCAGATGTGAAATTCCAGGGCTCAACCCTGGAACTGCATTTGAAACTGTAGTTCTTGAGTGATGGAGAGGCAGGCGGAATTCCGTGTGTAGCGGTGAAATGCGTAGATATACGGAGGAACACCAGTGGCGAAGGCGGCCTGCTGGACATTAACTGACGCTGAGGCGCGAAAGCGTGGGGAGCAAACAGG
ASV544	1	Similar	WA1	0.224433	-1.7981	-2.02253	0.0549886	Bacteria	Bacteroidota	Bacteroidia	Bacteroidales	Bacteroidaceae	Bacteroides	NA	NA	TACGGAGGATCCGAGCGTTATCCGGATTTATTGGGTTTAAAGGGAGCGTAGATGGATGTTTAAGTCAGTTGTGAAAGTTTGCGGCTCAACCGTAAAATTGCAGTTGATACTGGATATCTTGAGTGCAGTTGAGGCAGGCGGAATTCGTGGTGTAGCGGTGAAATGCTTAGATATCACGAAGAACTCCGATTGCGAAGGCAGCCTGCTAAGCTGCAACTGACATTGAGGCTCGAAAGTGTGGGTATCCCCCCCC
ASV564	1	Similar	WA1	0.224433	-1.7981	-2.02253	0.0549886	Bacteria	Firmicutes	Clostridia	Lachnospirales	Lachnospiraceae	NA	NA	NA	TACGTATGGTGCAAGCGTTATCCGGATTTACTGGGTGTAAAGGGAGCGCAGGCGGCACGCTAAGCCTGATGTGAAAACCCGCGGCCCAACCGCGGGAGTGCATTGGGAACTGGCGGGCTGGAGTACCGGAGGGGCAGGCGGAATTCCTAGTGTAGCGGTGAAATGCGTAGATATTAGGAGGAACACCAGTGGCGAAGGCGGCCTGCTGGACGGAGACTGACGCTGAGGCTCGAAAGCGTGGGGAGCAAACAGG
ASV590	1	Similar	WA1	0.224433	-1.7981	-2.02253	0.00153661	Bacteria	Firmicutes	Clostridia	Lachnospirales	Lachnospiraceae	Lachnospiraceae NK4A136 group	NA	NA	TACGTAGGGGGCAAGCGTTATCCGGATTTACTGGGTGTAAAGGGAGCGTAGACGGCAGCGCAAGTCTGGAGTGAAATCCCATGGCTTAACCATGGAACTGCTTTGGAAACTGTGCAGCTGGAGTGCAGGAGAGGTAAGCGGAATTCCTAGTGTAGCGGTGAAATGCGTAGATATTAGGAGGAACACCAGTGGCGAAGGCGGCTTACTGGACTGTAACTGACGTTGAGGCTCGAAAGCGTGGGGAGCCCCCCCC
ASV611	1	Similar	WA1	0.224433	-1.7981	-2.02253	0.00818853	Bacteria	Firmicutes	Clostridia	Lachnospirales	Lachnospiraceae	Blautia	NA	NA	TACGTAGGGGGCAAGCGTTATCCGGATTTACTGGGTGTAAAGGGAGCGTAGACGGAAGAGCAAGTCTGATGTGAAAGGCTGGGGCTTAACCCCAGGACTGCATTGGAAACTGTTTTTCTAGAGTGCCGGAGAGGTAAGCGGAATTCCTAGTGTAGCGGTGAAATGCGTAGATATTAGGAGGAACACCAGTGGCGAAGGCGGCTTACTGGACGGTAACTGACGTTGAGGCTCGAAAGCGTGGGGACCCCCCCCC
ASV97	1	Similar	Omicron	-0.804657	5.60836	6.41302	0.0310135	Bacteria	Bacteroidota	Bacteroidia	Bacteroidales	Muribaculaceae	NA	NA	NA	TACGGAGGATGCGAGCGTTATCCGGATTTATTGGGTTTAAAGGGTGCGCAGGCGGAAGATCAAGTCAGCGGTAAAATTGAGGGGCTCAACCTCTTCGAGCCGTTGAAACTGGTTTTCTTGAGTGAGCGAGAAGTATGCGGAATGCGTGGTGTAGCGGTGAAATGCATAGATATCACGCAGAACTCCGATTGCGAAGGCAGCATACCGGCGCTCAACTGACGCTCATGCACGAAAGTGTGGGTATCGAACAGG
ASV160	1	Similar	Omicron	-1.92914	5.06561	6.99474	0.0779796	Bacteria	Bacteroidota	Bacteroidia	Bacteroidales	Muribaculaceae	NA	NA	NA	TACGGAGGATGCGAGCGTTATCCGGATTTATTGGGTTTAAAGGGTGCGTAGGCGGGCCTTCAGGCCGGCGGTAAAATTGCGGGGCTCAACCCCGCCGAGCCGTCGGAACCGGGGGCCTTGAGTACCGGAGAAGTACGCGGAATGCGTGGTGTAGCGGTGAAATGCATAGATATCACGCAGAACCCCGATTGCGAAGGCAGCGTACCGGCCGGTCACTGACGCTGAGGCACGAAAGCGCGGGTATCGAACAGG
ASV463	1	Similar	Omicron	-5.0465	-4.00728	1.03921	0.000651582	Bacteria	Firmicutes	Bacilli	Lactobacillales	Streptococcaceae	Streptococcus	NA	NA	TACGTAGGTCCCGAGCGTTATCCGGATTTATTGGGCGTAAAGCGAGCGCAGGCGGTTGGATAAGTCTGAAGTTAAAGACTGTGGCTCAACCATAGTATGCTTTGGAAACTGTTCAACTTGAGTGCAGAAGGGGAGAGTGGAATTCCATGTGTAGCGGTGGAATGCGTAGATATATGGAGGAACACCAGTGGCGAAAGCGGCTCTCTGGTCTGTAACTGACGCTGAGGCTCGAAAGCGTGGGTAGCGAACAGG
ASV48	1	Similar	Delta	-2.11398	1.65481	3.76879	0.00168562	Bacteria	Firmicutes	Clostridia	Oscillospirales	Oscillospiraceae	Oscillibacter	NA	NA	TACGTAGGTGGCAAGCGTTGTCCGGATTTACTGGGTGTAAAGGGCGTGCAGCCGGAGAGACAAGTCAGATGTGAAATCCACGGGCTCAACCCGTGAACTGCATTTGAAACTGTTTCCCTTGAGTGTCGGAGAGGTAATCGGAATTCCTTGTGTAGCGGTGAAATGCGTAGATATAAGGAAGAACACCAGTGGCGAAGGCGGATTACTGGACGATAACTGACGGTGAGGCGCGAAAGCGTGGGGAGCAAACAGG
ASV60	1	Similar	Delta	-2.61303	1.25279	3.86581	0.00160058	Bacteria	Firmicutes	Clostridia	Oscillospirales	Oscillospiraceae	NA	NA	NA	TACGTAGGTGGCAAGCGTTGTCCGGATTTACTGGGTGTAAAGGGCGTGTAGCCGGGCTGACAAGTCAGATGTGAAATCCGGGGGCTCAACCCCCGAACTGCATTTGAAACTGTTGGTCTTGAGTATCGGAGAGGCAGGCGGAATTCCTAGTGTAGCGGTGAAATGCGTAGATATTAGGAGGAACACCAGTGGCGAAGGCGGCCTGCTGGACGACAACTGACGGTGAGGCGCGAAAGCGTGGGGAGCAAACAGG
ASV65	1	Similar	Delta	-1.97555	1.0818	3.05735	0.00220255	Bacteria	Firmicutes	Clostridia	Lachnospirales	Lachnospiraceae	Lachnospiraceae FCS020 group	NA	NA	TACGTAGGGGGCAAGCGTTATCCGGATTTACTGGGTGTAAAGGGAGCGTAGACGGTGATGCAAGTCAGAAGTGAAAGCCCGGGGCTCAACTCCGGGACTGCTTTTGAAACTGTGTGACTGGAGTGCAGGAGAGGTAAGCGGAATTCCTGGTGTAGCGGTGAAATGCGTAGATATCAGGAGGAACACCAGTGGCGAAGGCGGCTTACTGGACTGTAACTGACGTTGAGGCTCGAAAGCGTGGGGAGCAAACAGG
ASV74	1	Similar	Delta	-2.17431	1.00269	3.17701	0.00192502	Bacteria	Firmicutes	Clostridia	Oscillospirales	Ruminococcaceae	Incertae Sedis	NA	NA	TACGTAGGGAGCGAGCGTTGTCCGGATTTACTGGGTGTAAAGGGTGCGTAGGCGGCTTGGCAAGTCAGTAGTGAAATCCATGGGCTTAACCCATGAACTGCTATTGAAACTGTCGAGCTTGAGTGAAGTAGAGGTAGGCGGAATTCCCGGTGTAGCGGTGAAATGCGTAGAGATCGGGAGGAACACCAGTGGCGAAGGCGGCCTACTGGGCTTTAACTGACGCTGAGGCACGAAAGCGTGGGTAGCAAACAGG
ASV100	1	Similar	Delta	-2.40127	1.80631	4.20758	0.0630865	Bacteria	Firmicutes	Clostridia	Lachnospirales	Lachnospiraceae	NA	NA	NA	TACGTAGGGGGCAAGCGTTATCCGGATTTACTGGGTGTAAAGGGAGCGTAGACGGCAGGGCAAGTCTGGAGTGAAAGCCCGGGGCCCAACCCCGGGACTGCTTTGGAAACTGCCATGCTAGAGTGCTGGAGAGGTAAGCGGAATTCCTAGTGTAGCGGTGAAATGCGTAGATATTAGGAGGAACACCAGTGGCGAAGGCGGCTTACTGGACAGTAACTGACGTTGAGGCTCGAAAGCGTGGGGAGCAAACAGG
ASV148	1	Similar	Delta	-2.10064	-0.107812	1.99282	0.0453476	Bacteria	Firmicutes	Clostridia	Oscillospirales	Oscillospiraceae	Oscillibacter	NA	NA	TACGTAGGTGGCAAGCGTTGTCCGGATTTACTGGGTGTAAAGGGCGTGCAGCCGGAGAGACAAGTCAGATGTGAAATCCACAGGCTCAACCTGTGAACTGCATTTGAAACTGTTTCCCTTGAGTATCGGAGAGGTCATCGGAATTCCTAGTGTAGCGGTGAAATGCGTAGATATTAGGAAGAACACCAGTGGCGAAGGCGGATGACTGGACGACAACTGACGGTGAGGCGCGAAAGCGTGGGGAGCAAACAGG
ASV154	1	Similar	Delta	-1.82158	0.558855	2.38044	0.0307846	Bacteria	Firmicutes	Clostridia	Oscillospirales	Butyricicoccaceae	Butyricicoccus	NA	NA	TACGTAGGGAGCAAGCGTTATCCGGATTTACTGGGTGTAAAGGGCGTGTAGGCGGGCATGCAAGCCAGAAGTGAAATCTGGGGGCTTAACCCCCAAACTGCTTTTGGAACTGCGTGTCTTGAGTGATGGAGAGGCAGGCGGAATTCCCAGTGTAGCGGTGAAATGCGTAGATATTGGGAGGAACACCAGTGGCGAAGGCGGCCTGCTGGACATTAACTGACGCTGAGGCGCGAAAGCGTGGGGAGCAAACAGG
ASV381	1	Similar	Delta	-0.638176	3.63435	4.27253	0.00838464	Bacteria	Proteobacteria	Alphaproteobacteria	Rickettsiales	Mitochondria	NA	NA	NA	GACGGGGGGGGCAAGTGTTCTTCGGAATGACTGGGCGTAAAGGGCACGTAGGCGGTGAATCGGGTTGAAAGTGAAAGTCGCCAAAAAGTGGCGGAATGCTCTCGAAACCAATTCACTTGAGTGAGACAGAGGAGAGTGGAATTTCGTGTGTAGGGGTGAAATCCGTAGATCTACGAAGGAACGCCAAAAGCGAAGGCAGCTCTCTGGGTCCCTACCGACGCTGGGGTGCGAAAGCATGGGGAGCGAACAGG
ASV431	1	Similar	Delta	-0.419845	3.65418	4.07403	0.0116702	Bacteria	Cyanobacteria	Cyanobacteriia	Chloroplast	NA	NA	NA	NA	GACAGAGGATGCAAGCGTTATCCGGAATGATTGGGCGTAAAGCGTCTGTAGGTGGCTTTTCAAGTCCGCCGTCAAATCCCAGGGCTCAACCCTGGACAGGCGGTGGAAACTACCAAGCTGGAGTACGGTAGGGGCAGAGGGAATTTCCGGTGGAGCGGTGAAATGCATTGAGATCGGAAAGAACACCAACGGCGAAAGCACTCTGCTGGGCCGACACTGACACTGAGAGACGAAAGCTAGGGGAGCAAATGGG
ASV725	1	Similar	Delta	-0.0931684	-1.95043	-1.85726	0.000250076	Bacteria	Cyanobacteria	Cyanobacteriia	Chloroplast	NA	NA	NA	NA	GACAGAGGATGCAAGCGTTATCCGGAATGATTGGGCGTAAAGCGTCTGTAGGTGGCTTTTTAAGTTCGCCGTCAAATCCCAGGGCTCAACCCTGGACAGGCGGTGGAAACTACCAAGCTGGAGTACGGTAGGGGCAGAGGGAATTTCCGGTGGAGCGGTGAAATGCATTGAGATCGGAAAGAACACCAACGGCGAAAGCACTCTGCTGGGCCGACACTGACACTGAGAGACGAAAGCTAGGGGAGCAAATGGG
ASV9	1	Similar	WA1	-3.18286	4.43306	7.61592	0.0142474	Bacteria	Firmicutes	Bacilli	Lactobacillales	Lactobacillaceae	Lactobacillus	murinus	animalis/apodemi/crispatus/faecis/murinus	TACGTAGGTGGCAAGCGTTATCCGGATTTATTGGGCGTAAAGGGAACGCAGGCGGTCTTTTAAGTCTGATGTGAAAGCCTTCGGCTTAACCGGAGTAGTGCATTGGAAACTGGGAGACTTGAGTGCAGAAGAGGAGAGTGGAACTCCATGTGTAGCGGTGAAATGCGTAGATATATGGAAGAACACCAGTGGCGAAAGCGGCTCTCTGGTCTGTAACTGACGCTGAGGTTCGAAAGCGTGGGTAGCAAACAGG
ASV30	1	Similar	WA1	-0.873226	11.4402	12.3134	0.0542354	Bacteria	Bacteroidota	Bacteroidia	Bacteroidales	Muribaculaceae	NA	NA	NA	TACGGAGGATGCGAGCGTTATCCGGATTTATTGGGTTTAAAGGGTGCGCAGGCGGGCTGTCAAGTCAGCGGTAAAATTGAGAGGCTCAACCTCTTCGAGCCGTTGAAACTGGCGGTCTTGAGTGAGCGAGAAGTACGCGGAATGCGTGGTGTAGCGGTGAAATGCATAGATATCACGCAGAACTCCGATTGCGAAGGCAGCGTACCGGCGCTCAACTGACGCTCATGCACGAAAGCGTGGGTATCGAACAGG
ASV52	1	Similar	WA1	-0.771479	4.85427	5.62574	0.0549886	Bacteria	Bacteroidota	Bacteroidia	Bacteroidales	Muribaculaceae	NA	NA	NA	TACGGAGGATGCGAGCGTTATCCGGATTTATTGGGTTTAAAGGGTGCGCAGGCGGAGGTGCAAGTCAGCGGTCAAATTGCGGGGCTCAACCCCGTACTGCCGTTGAAACTGCATCCCTTGAGTGCGCGAGAAGTATGCGGAATGCGTGGTGTAGCGGTGAAATGCATAGATATCACGCAGAACTCCGATTGCGAAGGCAGCATACCGGCGCGCAACTGACGCTCATGCACGAAAGCGTGGGTATCGAACAGG
ASV82	1	Similar	WA1	-3.07731	4.4449	7.52221	0.000621326	Bacteria	Bacteroidota	Bacteroidia	Bacteroidales	Muribaculaceae	NA	NA	NA	TACGGAGGATGCGAGCGTTATCCGGATTTATTGGGTTTAAAGGGTGCGTAGGCGGTCTGTTAAGTCAGCGGTAAAATTGCGGGGCTCAACCCCGTCGAGCCGTTGAAACTGGCAGACTTGAGTTGGCGAGAAGTACGCGGAATGCGCGGTGTAGCGGTGAAATGCATAGATATCGCGCAGAACTCCGATTGCGAAGGCAGCGTACCGGCGCCAGACTGACGCTGAGGCACGAAAGCGTGGGGATCGAACAGG
ASV90	1	Similar	WA1	-0.312484	8.61455	8.92703	0.00488421	Bacteria	Bacteroidota	Bacteroidia	Bacteroidales	Muribaculaceae	NA	NA	NA	TACGGAGGATGCGAGCGTTATCCGGATTTATTGGGTTTAAAGGGTGCGTAGGCGGATTTGTAAGTCAGCGGTAAAAATGCGGTGCTCAACGCCGTATCGCCGTTGAAACTGCAGGTCTTGAGTGAGCGAGAAGTATGCGGAATGCGTGGTGTAGCGGTGAAATGCATAGATATCACGCAGAACTCCGATTGCGAAGGCAGCATACCGGCGCTCAACTGACGCTGAGGCACGAAAGCGTGGGGATCGAACAGG
ASV184	1	Similar	WA1	-2.7315	0.40881	3.14031	0.0780629	Bacteria	Bacteroidota	Bacteroidia	Bacteroidales	Muribaculaceae	NA	NA	NA	TACGGAGGATGCGAGCGTTATCCGGATTTATTGGGTTTAAAGGGTGCGTAGGCGGGATGTCAAGTCAGCGGTAAAAATGCGGTGCTCAACGCCGTCGAGCCGTTGAAACTGGCGTTCTTGAGTGGGCGAGAAGTATGCGGAATGCGTGGTGTAGCGGTGAAATGCATAGATATCACGCAGAACTCCGATTGCGAAGGCAGCATACCGGCGCCCTACTGACGCTGAGGCACGAAAGCGTGGGTATCGAACAGG
ASV217	1	Similar	WA1	-5.47654	0.855427	6.33197	0.0276176	Bacteria	Actinobacteriota	Coriobacteriia	Coriobacteriales	Eggerthellaceae	Enterorhabdus	NA	NA	TACGTAGGGGGCGAGCGTTATCCGGATTCATTGGGCGTAAAGCGCGCGTAGGCGGCCGCCTAAGCGGGACCTCTAACCCCGGGGCTCAACCCCGGGCCGGGTCCCGGACTGGGCGGCTCGAGTGCGGTAGAGGAGAGCGGAATTCCCGGTGTAGCGGTGGAATGCGCAGATATCGGGAAGAACACCGATGGCGAAGGCAGCTCTCTGGGCCGTCACTGACGCTGAGGCGCGAAAGCTGGGGGAGCGAACAGG
ASV241	1	Similar	WA1	-1.84421	-1.7981	0.0461083	0.067351	Bacteria	Firmicutes	Clostridia	Lachnospirales	Lachnospiraceae	Lachnospiraceae NK4A136 group	NA	NA	TACGTAGGGGGCAAGCGTTATCCGGAATTACTGGGTGTAAAGGGAGCGTAGACGGTTAAGTAAGTCTGGAGTGAAAGGCCGGGGCCCAACCCCGGGACTGCTCTGGAAACTATTGAACTTGAGTGCAGGAGAGGTAAGCGGAATTCCTAGTGTAGCGGTGAAATGCGTAGATATTAGGAGGAACACCAGTGGCGAAGGCGGCTTACTGGACTGTAACTGACGTTGAGGCTCGAAAGCGTGGGGAGCAAACAGG
ASV334	1	Similar	WA1	-0.982555	-1.7981	-0.815546	0.0182299	Bacteria	Firmicutes	Bacilli	RF39	NA	NA	NA	NA	TACGTAGGTGGCGAGCGTTATCCGGATTTATTGGGCGTAAAGCGTGCGCAGGCGGTTTGTTAGGTCTAAAATTAAAGTCCGAAGCTTAACTTCGGTTCGTTTTAGAAACCGGCAGGCTTGAGTATGGTAGAGGCAAACGGAATTTCTAGTGTAGCGGTAAAATGCGTAGATATTAGAAGGAACACCAGTGGCGAAGGCGGTTTGCTGGGCCATTACTGACGCTCATGCACGAAAGCGTGGGGAGCAAATAGG
ASV338	1	Similar	WA1	-2.08986	-1.7981	0.291764	0.0542354	Bacteria	Firmicutes	Clostridia	Lachnospirales	Lachnospiraceae	Lachnospiraceae UCG-001	NA	NA	TACGTAGGGGGCGAGCGTTATCCGGATTTACTGGGTGTAAAGGGAGCGCAGGCGGCGTGGCAAGTCAGATGTGAAAACCCGGGGCTCAACCCCGGGACTGCATTTGAAACTGCCATGCTGGAGTGCCGGAGAGGTAAGTGGAATTCCTAGTGTAGCGGTGAAATGCGTAGATATTAGGAGGAACACCAGTGGCGAAGGCGGCTTACTGGACGGTAACTGACGCTGAGGCTCGAAAGCGTGGGGAGCAAACAGG
ASV344	1	Similar	WA1	-2.0652	-1.7981	0.267097	0.0238226	Bacteria	Firmicutes	Clostridia	Lachnospirales	Lachnospiraceae	Roseburia	NA	NA	TACGTAGGGGGCGAGCGTTATCCGGATTCACTGGGCGTAAAGGGAGCGCAGGCGGCACGGCAAGTCCGGTGTGAAAGCCCGGGGCCCAACCCCGGGACTGCACTGGAAACTGCCGGGCTGGAGTGTCGGAGGGGCAGGCGGAATTCCTAGTGTAGCGGTGAAATGCGTAGATATTAGGAGGAACACCGGTGGCGAAGGCGGCCTGCTGGACGACGACTGACGCTGAGGCTCGAAAGCGTGGGGAGCAAACAGG
ASV441	1	Similar	WA1	-2.41102	-1.7981	0.612922	0.0166929	Bacteria	Firmicutes	Bacilli	Lactobacillales	Lactobacillaceae	Lactobacillus	NA	NA	TACGTAGGTGGCAAGCGTTATCCGGATTTATTGGGCGTAAAGGGAACGCAGGCGGTCTTTTAAGTCTGATGTGAAAGCCTTCGGCTTAACCGGAGTAGTGCATTGGAAACTGGGAGACTTGAGTGCAGAAGAGGAGAGTGGAACTCCATGTGTAGCGGTGAAATGCGTAGATATATGGAAGAACACCAGTGGCGAAAGCGGCTCTCTGGTCTGTAACTGACGCTGAGGTTCGAAAGCGTGGGTAGCACCCACC
ASV456	1	Similar	WA1	-1.67838	-1.7981	-0.119725	0.0944985	Bacteria	Firmicutes	Clostridia	Lachnospirales	Lachnospiraceae	Lachnoclostridium	NA	NA	TACGTAGGGGGCAAGCGTTATCCGGATTTACTGGGTGTAAAGGGAGCGTAGACGGCGATACAAGTCTGAAGTGAAAGCCCGGGGCTCAACCCCGGGACTGCTTTGGAAACTGTGTTGCTGGAGTGCTGGAGAGGCAAGCGGAATTCCTAGTGTAGCGGTGAAATGCGTAGATATTAGGAAGAACACCAGTGGCGAAGGCGGCTTGCTGGACAGTAACTGACGTTGAGGCTCGAAAGCGTGGGGAGCAAACAGG
ASV4	2	Different	Omicron	-0.409603	10.3391	10.7487	0.0779796	Bacteria	Bacteroidota	Bacteroidia	Bacteroidales	Muribaculaceae	NA	NA	NA	TACGGAGGATGCGAGCGTTATCCGGATTTATTGGGTTTAAAGGGTGCGTAGGCGGTATGGTAAGTCAGCGGTAAAAGCCCGGGGCTCAACCCCGGCGAGCCGTTGAAACTGCCGTGCTAGAGAGGAAGAGAAGTAGGCGGAATGCGCAGTGTAGCGGTGAAATGCTTAGATATTGCGCAGAACTCCGATTGCGAAGGCAGCCTACCGGCTTCTGTCTGACGCTGAGGCACGAAAGCGTGGGTATCGAACAGG
ASV36	2	Different	Omicron	-0.491613	8.14048	8.63209	6.42522e-12	Bacteria	Bacteroidota	Bacteroidia	Bacteroidales	Prevotellaceae	Prevotellaceae UCG-001	NA	NA	TACGGAAGGTCCGGGCGTTATCCGGATTTATTGGGTTTAAAGGGAGCGTAGGCCGGTCTTTAAGCGTGCCGTGAAATTTTGTGGCTCAACCATGAGAGTGCGGCGCGAACTGGAGACCTTGAGTGCGCGGAAGGCAGGCGGAATTCGTGGTGTAGCGGTGAAATGCTTAGATATCACGAAGAACCCCGATTGCGAAGGCAGCCTGCCGCAGCGTTACTGACGCTGAAGCTCGAAAGCGCGGGTATCGAACAGG
ASV50	2	Different	Omicron	0.0767023	7.92988	7.85317	0.0338106	Bacteria	Firmicutes	Clostridia	Clostridia vadinBB60 group	NA	NA	NA	NA	TACGTAGGGAGCAAGCGTTGTTCGGAATGACTGGGCGTAAAGGGTGCGTAGGCGGTTGTACAAGTTAGAAGTGAAATACCCAGGGCTTAACTCGGGTGCTGCTTCTAAAACTGTATGACTTGAGTGCAGTAGAGGTTAGTGGAATTCCTAGTGTAGCGGTGGAATGCGTAGATATTAGGAGGAACACCAGAGGCGAAGGCGGCTAACTGGACTGCAACTGACGCTGAGGCACGAAAGTGTGGGGAGCAAACAGG
ASV56	2	Different	Omicron	-0.872139	6.7795	7.65164	0.0887516	Bacteria	Bacteroidota	Bacteroidia	Bacteroidales	Muribaculaceae	NA	NA	NA	TACGGAGGATGCGAGCGTTATCCGGATTTATTGGGTTTAAAGGGTGCGCAGGCGGATTTTTAAGTCAGCGGTCAAATCGTGGGGCTCAACCCCATCCAGCCGTTGAAACTGGGGATCTAGAGTGTGCGAGAGGTATGCGGAATGCGTGGTGTAGCGGTGAAATGCATAGATATCACGCAGAACCCCGATTGCGAAGGCAGCATACCGGTGCACAACTGACGCTCAGGCACGAAAGCGTGGGTATCGAACAGG
ASV64	2	Different	Omicron	3.16131	6.32181	3.16049	0.00719686	Bacteria	Firmicutes	Clostridia	Lachnospirales	Lachnospiraceae	NA	NA	NA	TACGTAGGGGGCAAGCGTTATCCGGATTTACTGGGTGTAAAGGGGGCGCAGACGGCAGCGCAAGCCAGGAGTGAAAGCCCGGGGCCCAACCCCGGGACTGCTCTTGGAACTGCGCGGCTGGAGTGCAGGAGGGGCAGGCGGAATTCCTGGTGTAGCGGTGAAATGCGTAGATATCAGGAGGAACACCGGTGGCGAAGGCGGCCTGCTGGACTGCGACTGACGTTGAGGCCCGAAAGCGTGGGGAGCAAACAGG
ASV68	2	Different	Omicron	-1.36315	6.98651	8.34965	0.0140032	Bacteria	Bacteroidota	Bacteroidia	Bacteroidales	Muribaculaceae	NA	NA	NA	TACGGAGGATGCGAGCGTTATCCGGATTTATTGGGTTTAAAGGGTGCGCAGGCGGAGGCACAAGTCAGCGGTAAAATCGCGGGGCTCAACCCCGCTCCGCCGTTGAAACTGTGTCCCTTGAGTGCGCGAAGGGTAGGCGGAATGCGTGGTGTAGCGGTGAAATGCATAGATATCACGCAGAACTCCGATCGCGAAGGCAGCCTACCGGCGCGCAACTGACGCTCATGCACGAAAGCGTGGGTATCGAACAGG
ASV141	2	Different	Omicron	-4.80309	-4.00728	0.795809	0.000439288	Bacteria	Firmicutes	Clostridia	Oscillospirales	Ruminococcaceae	Incertae Sedis	NA	NA	TACGTAGGGAGCAAGCGTTGTCCGGATTTACTGGGTGTAAAGGGTGCGTAGGCGGTCTTGCAAGTCAGACGTGAAAACCACAGGCTCAACCTGTGGACTGCGTTTGAAACTGTGGGGCTTGAGTGAAGTAGAGGTAGGCGGAATTCCCGGTGTAGCGGTGAAATGCGTAGAGATCGGGAGGAACACCAGTGGCGAAGGCGGCCTACTGGGCTTTAACTGACGCTGAGGCACGAAAGCATGGGTAGCAAACAGG
ASV206	2	Different	Omicron	-1.55155	-0.853863	0.697688	0.0552373	Bacteria	Firmicutes	Clostridia	Lachnospirales	Lachnospiraceae	Lachnospiraceae NK4A136 group	NA	NA	TACGTAGGGGGCAAGCGTTATCCGGATTTACTGGGTGTAAAGGGAGCGTAGACGGCGACGCAAGTCTGAAGTGAAATGCCAGTGCTCAACACTGGAACTGCTTTGGAAACTGTGTGGCTAGAGTGCAGGAGAGGTAAGTGGAATTCCTAGTGTAGCGGTGAAATGCGTAGATATTAGGAGGAACACCAGTGGCGAAGGCGGCTTACTGGACTGTAACTGACGTTGAGGCTCGAAGGCGTGGGGAGCAAACAGG
ASV255	2	Different	Omicron	-0.806572	-4.00728	-3.20071	0.0411305	Bacteria	Firmicutes	Clostridia	Clostridia vadinBB60 group	NA	NA	NA	NA	TACGTAGGAGGCAAGCGTTATCCGGAATGACTGGGCGTAAAGGGTGCGTAGGTGGTTTGGCAAGTTAGTAGCGTAATTCCGGGGCTCAACTTCGGAACTACTACTAAAACTGCTGGGCTTGAGTGCAGGAGGGGCATATGGAATTCCTAGTGTAGCGGTGGAATGCGTAGATATTAGGAGGAACACCAGTGGCGAAGGCGATATGCTGGACTGTAACTGACACTGAGGCACGAAAGCGTGGGGAGCAAACAGG
ASV284	2	Different	Omicron	-0.806572	-4.00728	-3.20071	0.084461	Bacteria	Bacteroidota	Bacteroidia	Bacteroidales	Muribaculaceae	NA	NA	NA	TACGGAGGATGCGAGCGTTATCCGGATTTATTGGGTTTAAAGGGTGCGTAGGCGGATCGTTAAGTCAGTGGTCAAATTGAGGGGCTCAACCCCTTCCCGCCATTGAAACTGGCGTTCTTGAGTGGAAGAGAAGTATGCGGAATGCGTGGTGTAGCGGTGAAATGCATAGATATCACGCAGAACCCCGATTGCGAAGGCAGCATGCCGGCTTCCTACTGACGCTGAAGCACGAAAGCGTGGGGATCGAACAGG
ASV328	2	Different	Omicron	-0.806572	-4.00728	-3.20071	0.00480547	Bacteria	Firmicutes	Clostridia	Clostridia vadinBB60 group	NA	NA	NA	NA	TACGTAGGAGGCAAGCGTTATCCGGAATGACTGGGCGTAAAGGGTGCGTAGGTGGTTTGACAAGTTGGTAGCGTAACTCCGGGGCTCAACCTCGGCACTACTACCAAAACTGTTGGACTTGAGTGCAGGAGGGGCAAATGGAATTCCTAGTGTAGCGGTGGAATGCGTAGATATTAGGAGGAACACCAGTGGCGAAGGCGATTTGCTGGACTGTAACTGACACTGAGGCACGAAAGCGTGGGGAGCAAACAGG
ASV336	2	Different	Omicron	-0.806572	-4.00728	-3.20071	0.00638265	Bacteria	Firmicutes	Clostridia	Lachnospirales	Lachnospiraceae	Lachnospiraceae NK4A136 group	NA	NA	TACGTAGGGGGCAAGCGTTATCCGGATTCACTGGGTGTAAAGGGAGCGTAGACGGCGAGACAAGTCTGGAGTGAAAGGCCGGGGCCCAACCCCGGGACTGCTCTGGAAACTGCCTGGCTGGAGTACAGGAGAGGTAAGTGGAATTCCTAGTGTAGCGGTGAAATGCGTAGATATTAGGAGGAACACCAGTGGCGAAGGCGGCTTACTGGACTGTAACTGACGTTGAGGCTCGAAAGCGTGGGGAGCAAACAGG
ASV359	2	Different	Omicron	-0.806572	-4.00728	-3.20071	0.000910155	Bacteria	Firmicutes	Clostridia	Oscillospirales	Ruminococcaceae	Incertae Sedis	NA	NA	TACGTAGGGAGCGAGCGTTGTCCGGAATTACTGGGTGTAAAGGGTGCGTAGGCGGCCTTGCAAGTCAGGCGTGAAAACCATGGGCTCAACCCGTGGACTGCGTTTGAAACTGTGAGGCTTGAGTGAAGTAGAGGTAGGCGGAATTCCCGGTGTAGCGGTGAAATGCGTAGAGATCGGGAGGAACACCAGTGGCGAAGGCGGCCTACTGGGCTTTAACTGACGCTGAGGCACGAAAGCATGGGTAGCAAACAGG
ASV361	2	Different	Omicron	-3.50548	-4.00728	-0.501804	0.0914356	Bacteria	Bacteroidota	Bacteroidia	Bacteroidales	Muribaculaceae	NA	NA	NA	TACGGAGGATGCGAGCGTTATCCGGATTTATTGGGTTTAAAGGGTGCGTAGGCGGTCCGTTAAGTCAGCGGTAAAATTGCGGGGCTCAACCCCGTCGAGCCGTTGAAACTGGCAGACTTGAGTTGGCGAGAAGTACGCGGAATGCGCGGTGTAGCGGTGAAATGCATAGATATCGCGCAGAACTCCGATTGCGAAGGCAGCGTACCGGCGCCAGACTGACGCTGAGGCACGAAAGCGTGGGGATCGACCACC
ASV378	2	Different	Omicron	-0.806572	-4.00728	-3.20071	0.00421207	Bacteria	Bacteroidota	Bacteroidia	Bacteroidales	Muribaculaceae	NA	NA	NA	TACGGAGGATGCGAGCGTTATCCGGATTTATTGGGTTTAAAGGGTGCGCAGGCGGAAGATCAAGTCAGCGGTAAAATTGAGAGGCTCAACCTCTTCGAGCCGTTGAAACTGGTTTTCTTGAGTGAGCGAGAAGTATGCGGAATGCGTGGTGTAGCGGTGAAATGCATAGATATCACGCAGAACTCCGATTGCGAAGGCAGCATACCGGCGCTCAACTGACGCTCATGCACGAAAGTGTGGGTATCGACCACC
ASV393	2	Different	Omicron	-0.806572	-4.00728	-3.20071	0.00132695	Bacteria	Firmicutes	Clostridia	Lachnospirales	Defluviitaleaceae	Defluviitaleaceae UCG-011	NA	NA	TACGTAGGGGGCAAGCGTTATCCGGAATTACTGGGTGTAAAGGGTGCGTAGGCGGCACGCCAAGTCAGTTGTGAAACCCGTAGGCTCAACCTACGGCTTGCAATTGAAACTGGCGAGCTAGAGTACAGGAGAGGAAAGCGGAATTCCTAGTGTAGCGGTGAAATGCGTAGATATTAGGAAGAACACCGGTGGCGAAGGCGGCTTTCTGGACTGAAACTGACGCTGAGGCACGAAAGCGTGGGGAGCAAACAGG
ASV405	2	Different	Omicron	-0.806572	-4.00728	-3.20071	0.000140893	Bacteria	Firmicutes	Clostridia	Lachnospirales	Lachnospiraceae	GCA-900066575	NA	NA	TACGTAGGGGGCAAGCGTTATCCGGATTTACTGGGTGTAAAGGGAGCGTAGGCGGTGCAGCAAGTCAGAAGTGAAAGCCCGGGGCTCAACTCCGGGACTGCTTTTGAAACTGTTGAACTAGATTGCAGGAGAGGTAAGTGGAATTCCTAGTGTAGCGGTGAAATGCGTAGATATTAGGAGGAACACCAGTGGCGAAGGCGGCTTACTGGACTGTAAATGACGCTGAGGCTCGAAAGCGTGGGGAGCAAACAGG
ASV409	2	Different	Omicron	-0.806572	-4.00728	-3.20071	0.00014843	Bacteria	Actinobacteriota	Coriobacteriia	Coriobacteriales	Eggerthellaceae	Enterorhabdus	NA	NA	TACGTAGGGGGCGAGCGTTATCCGGATTCATTGGGCGTAAAGCGCGCGTAGGCGGGTGCCTAAGCGGGACCTCTAACCTCGGGGCTCAACCCCGAGCCGGGTCCCGAACTGGGCGCCTCGAGTGCGGTAGGGGAGATCGGAATTCCCGGTGTAGCGGTGGAATGCGCAGATATCGGGAAGAACACCGATGGCGAAGGCAGATCTCTGGGCCGCCACTGACGCTGAGGCGCGAAAGCTAGGGGAGCGAACAGG
ASV425	2	Different	Omicron	-0.806572	-4.00728	-3.20071	0.00332161	Bacteria	Firmicutes	Clostridia	Lachnospirales	Lachnospiraceae	GCA-900066575	NA	NA	TACGTAGGGGGCAAGCGTTATCCGGATTTACTGGGTGTAAAGGGAGCGTAGGCGGTGATGCAAGTCAGAAGTGAAAGCCCGCAGCTCAACTGCGGGACTGCTTTTGAAACTGTATGACTAGATTGCAGGAGAGGTAAGTGGAATTCCTAGTGTAGCGGTGAAATGCGTAGATATTAGGAGGAACACCAGTGGCGAAGGCGGCTTACTGGACTGTAAATGACGCTGAGGCTCGAAAGCGTGGGGAGCAAACAGG
ASV447	2	Different	Omicron	-3.07023	-4.00728	-0.937051	9.72346e-05	Bacteria	Firmicutes	Bacilli	Staphylococcales	Staphylococcaceae	Staphylococcus	saprophyticus	arlettae/aureus/cohnii/edaphicus/equorum/gallinarum/haemolyticus/nepalensis/saccharolyticus/saprophyticus/succinus/xylosus	TACGTAGGTGGCAAGCGTTATCCGGAATTATTGGGCGTAAAGCGCGCGTAGGCGGTTTCTTAAGTCTGATGTGAAAGCCCACGGCTCAACCGTGGAGGGTCATTGGAAACTGGGAAACTTGAGTGCAGAAGAGGAAAGTGGAATTCCATGTGTAGCGGTGAAATGCGCAGAGATATGGAGGAACACCAGTGGCGAAGGCGACTTTCTGGTCTGTAACTGACGCTGATGTGCGAAAGCGTGGGGATCAAACAGG
ASV453	2	Different	Omicron	-0.806572	-4.00728	-3.20071	0.0140032	Bacteria	Firmicutes	Clostridia	Oscillospirales	Oscillospiraceae	Oscillibacter	NA	NA	TACGTAGGTGGCAAGCGTTGTCCGGATTTACTGGGTGTAAAGGGCGTGCAGCCGGGAAGACAAGTCAGATGTGAAATCCCGCGGCTCAACCGCGGAACTGCATTTGAAACTGTTTTTCTTGAGTATCGGAGAGGTAACCGGAATTCCTAGTGTAGCGGTGAAATGCGTAGATATTAGGAAGAACACCAGTGGCGAAGGCGGGTTACTGGACGACAACTGACGGTGAGGCGCGAAAGCGTGGGGAGCAAACAGG
ASV464	2	Different	Omicron	-0.806572	-4.00728	-3.20071	0.00240798	Bacteria	Firmicutes	Bacilli	Erysipelotrichales	Erysipelotrichaceae	Faecalibaculum	NA	NA	TACGTAGGTGGCGAGCGTTATCCGGAATGATTGGGCGTAAAGGGTGCGCAGGCGGTCCTGCAAGTCTGGAGTGAAACGTATGAGCTCAACTCATGCATGGCTCTGGAAACTGGAGGACTGGAGAGCAGGAGAGGGCGGTGGAACTCCATGTGTAGCGGTAAAATGCGTAGATATATGGAAGAACACCAGTGGCGAAGGCGGCCGCCTGGCCTGTTGCTGACGCTGAGGCACGAAAGCGTGGGGAGCAACTACC
ASV469	2	Different	Omicron	-2.91371	-4.00728	-1.09358	1.28643e-06	Bacteria	Firmicutes	Clostridia	Lachnospirales	Lachnospiraceae	Lachnoclostridium	NA	NA	TACGTAGGGGGCAAGCGTTATCCGGATTTACTGGGTGTAAAGGGAGCGTAGACGGCGAAGCAAGTCTGAAGTGAAAACCCAGGGCTCAACCCTGGGACTGCTTTGGAAACTGTTTTGCTAGAGTGTCGGAGAGGTAAGTGGAATTCCTAGTGTAGCGGTGAAATGCGTAGATATTAGGAGGAACACCAGTGGCGAAGGCGGCTTACTGGACGATAACTGACGTTGAGGCTCGAAAGCGTGGGGACCCCCCCCC
ASV528	2	Different	Omicron	-3.01356	-4.00728	-0.993724	1.28643e-06	Bacteria	Proteobacteria	Alphaproteobacteria	Rhodospirillales	NA	NA	NA	NA	TACGAAGGGGGCAAGCGTTGTTCGGAATTACTGGGCGTAAAGGGAGTGTAGGCGGTTTAGTAAGATAGTGGTGAAATCCCAGGGCTTAACTTTGGAATTGCCATTATAACTATTAGACTAGAATTACAGAGAGGATAGTGGAATACCCAGTGTAGAGGTGAAATTCGTAGATATTGGGTAGAACACCAGTGGCGAAGGCGACTATCTGGCTGTACATTGACGCTGAGGCTCGAAAGCATGGGGATCCCCCCCC
ASV536	2	Different	Omicron	-3.14433	-4.00728	-0.862951	1.39006e-06	Bacteria	Bacteroidota	Bacteroidia	Bacteroidales	Bacteroidaceae	Bacteroides	NA	NA	TACGGAGGATCCGAGCGTTATCCGGATTTATTGGGTTTAAAGGGAGCGTAGGTGGATTGTTAAGTCAGTTGTGAAAGTTTGCGGCTCAACCGTAAAATTGCAGTTGAAACTGGCAGTCTTGAGTACAGTAGAGGTGGGCGGAATTCGTGGTGTAGCGGTGAAATGCTTAGATATCACGAAGAACTCCGATTGCGAAGGCAGCTCACTGGACTGCAACTGACACTGATGCTCGAAAGTGTGGGTATCCCCCCCC
ASV540	2	Different	Omicron	-2.58037	-4.00728	-1.42691	1.28643e-06	Bacteria	Firmicutes	Bacilli	Lactobacillales	Enterococcaceae	Enterococcus	NA	azikeevi/canintestini/canis/casseliflavus/dispar/durans/faecalis/faecium/hirae/lactis/malodoratus/mundtii/olivae/pernyi/plantarum/raffinosus/ratti/rivorum/saigonensis/thailandicus/villorum	TACGTAGGTGGCAAGCGTTGTCCGGATTTATTGGGCGTAAAGCGAGCGCAGGCGGTTTCTTAAGTCTGATGTGAAAGCCCCCGGCTCAACCGGGGAGGGTCATTGGAAACTGGGAGACTTGAGTGCAGAAGAGGAGAGTGGAATTCCATGTGTAGCGGTGAAATGCGTAGATATATGGAGGAACACCAGTGGCGAAGGCGGCTCTCTGGTCTGTAACTGACGCTGAGGCTCGAAAGCGTGGGGAGCAAACAGG
ASV5	2	Different	Delta	1.14011	14.1413	13.0012	0.0296547	Bacteria	Bacteroidota	Bacteroidia	Bacteroidales	Bacteroidaceae	Bacteroides	thetaiotaomicron	faecichinchillae/faecis/finegoldii/thetaiotaomicron	TACGGAGGATCCGAGCGTTATCCGGATTTATTGGGTTTAAAGGGAGCGTAGGTGGACAGTTAAGTCAGTTGTGAAAGTTTGCGGCTCAACCGTAAAATTGCAGTTGATACTGGCTGTCTTGAGTACAGTAGAGGTGGGCGGAATTCGTGGTGTAGCGGTGAAATGCTTAGATATCACGAAGAACTCCGATTGCGAAGGCAGCTCACTGGACTGCAACTGACACTGATGCTCGAAAGTGTGGGTATCAAACAGG
ASV17	2	Different	Delta	0.412861	11.5226	11.1098	0.0189416	Bacteria	Bacteroidota	Bacteroidia	Bacteroidales	Muribaculaceae	NA	NA	NA	TACGGAGGATGCGAGCGTTATCCGGATTTATTGGGTTTAAAGGGTGCGCAGGCGGAAGATCAAGTCAGCGGTAAAATTGAGAGGCTCAACCTCTTCGAGCCGTTGAAACTGGTTTTCTTGAGTGAGCGAGAAGTATGCGGAATGCGTGGTGTAGCGGTGAAATGCATAGATATCACGCAGAACTCCGATTGCGAAGGCAGCATACCGGCGCTCAACTGACGCTCATGCACGAAAGTGTGGGTATCGAACAGG
ASV20	2	Different	Delta	0.634082	11.6526	11.0185	0.00171459	Bacteria	Verrucomicrobiota	Verrucomicrobiae	Verrucomicrobiales	Akkermansiaceae	Akkermansia	NA	NA	TACAGAGGTCTCAAGCGTTGTTCGGAATCACTGGGCGTAAAGCGTGCGTAGGCTGTTTCGTAAGTCGTGTGTGAAAGGCGCGGGCTCAACCCGCGGACGGCACATGATACTGCGAGACTAGAGTAATGGAGGGGGAACCGGAATTCTCGGTGTAGCAGTGAAATGCGTAGATATCGAGAGGAACACTCGTGGCGAAGGCGGGTTCCTGGACATTAACTGACGCTGAGGCACGAAGGCCAGGGGAGCGAAAGCC
ASV26	2	Different	Delta	1.72243	10.742	9.01954	0.0628071	Bacteria	Bacteroidota	Bacteroidia	Bacteroidales	Muribaculaceae	NA	NA	NA	TACGGAGGATGCGAGCGTTATCCGGATTTATTGGGTTTAAAGGGTGCGCAGGCGGAATGTCAAGTCAGCGGTAAAATTTCGGGGCTCAACCCCGTCGTGCCGTTGAAACTGGCGTTCTTGAGTGAGCGAGAAGTATGCGGAATGCGTGGTGTAGCGGTGAAATGCATAGATATCACGCAGAACTCCGATTGCGAAGGCAGCATACCGGCGCTCAACTGACGCTCATGCACGAAAGCGTGGGTATCGAACAGG
ASV29	2	Different	Delta	1.1779	12.6199	11.442	0.0107264	Bacteria	Firmicutes	Clostridia	Lachnospirales	Lachnospiraceae	Blautia	hansenii	coccoides/hansenii/marasmi/producta	TACGTAGGGGGCAAGCGTTATCCGGATTTACTGGGTGTAAAGGGAGCGTAGACGGAAGAGCAAGTCTGATGTGAAAGGCTGGGGCTTAACCCCAGGACTGCATTGGAAACTGTTTTTCTAGAGTGCCGGAGAGGTAAGCGGAATTCCTAGTGTAGCGGTGAAATGCGTAGATATTAGGAGGAACACCAGTGGCGAAGGCGGCTTACTGGACGGTAACTGACGTTGAGGCTCGAAAGCGTGGGGAGCAAACAGG
ASV36	2	Different	Delta	0.508596	5.21499	4.7064	0.0837114	Bacteria	Bacteroidota	Bacteroidia	Bacteroidales	Prevotellaceae	Prevotellaceae UCG-001	NA	NA	TACGGAAGGTCCGGGCGTTATCCGGATTTATTGGGTTTAAAGGGAGCGTAGGCCGGTCTTTAAGCGTGCCGTGAAATTTTGTGGCTCAACCATGAGAGTGCGGCGCGAACTGGAGACCTTGAGTGCGCGGAAGGCAGGCGGAATTCGTGGTGTAGCGGTGAAATGCTTAGATATCACGAAGAACCCCGATTGCGAAGGCAGCCTGCCGCAGCGTTACTGACGCTGAAGCTCGAAAGCGCGGGTATCGAACAGG
ASV41	2	Different	Delta	-3.39659	1.5246	4.92119	0.0445466	Bacteria	Firmicutes	Clostridia	Lachnospirales	Lachnospiraceae	Lachnospiraceae NK4A136 group	NA	bacterium	TACGTAGGGGGCAAGCGTTATCCGGATTTACTGGGTGTAAAGGGAGCGTAGACGGCAGCGCAAGTCTGGAGTGAAATCCCATGGCTTAACCATGGAACTGCTTTGGAAACTGTGCAGCTGGAGTGCAGGAGAGGTAAGCGGAATTCCTAGTGTAGCGGTGAAATGCGTAGATATTAGGAGGAACACCAGTGGCGAAGGCGGCTTACTGGACTGTAACTGACGTTGAGGCTCGAAAGCGTGGGGAGCAAACAGG
ASV42	2	Different	Delta	0.540972	10.3235	9.78249	0.00393211	Bacteria	Verrucomicrobiota	Verrucomicrobiae	Verrucomicrobiales	Akkermansiaceae	Akkermansia	NA	NA	TACAGAGGTCTCAAGCGTTGTTCGGAATCACTGGGCGTAAAGCGTGCGTAGGCTGTTTCGTAAGTCGTGTGTGAAAGGCGCGGGCTCAACCCGCGGACGGCACATGATACTGCGAGACTAGAGTAATGGAGGGGGAACCGGAATTCTCGGTGTAGCAGTGAAATGCGTAGATATCGAGAGGAACACTCGTGGCGAAGGCGGGTTCCTGGACATTAACTGACGCTGAGGCACGAAGGCCAGGGGAGCGAACCCC
ASV44	2	Different	Delta	-2.89902	2.46192	5.36094	0.00100086	Bacteria	Firmicutes	Clostridia	Lachnospirales	Lachnospiraceae	NA	NA	NA	TACGTAGGGGGCAAGCGTTATCCGGATTTACTGGGTGTAAAGGGAGCGTAGACGGCAGGGCAAGTCTGGAGTGAAAGCCCGGGGCCCAACCCCGGGACTGCTTTGGAAACTGCCATGCTGGAGTGCTGGAGAGGTAAGCGGAATTCCTAGTGTAGCGGTGAAATGCGTAGATATTAGGAGGAACACCAGTGGCGAAGGCGGCTTACTGGACAGTAACTGACGTTGAGGCTCGAAAGCGTGGGGAGCAAACAGG
ASV50	2	Different	Delta	-0.367472	3.10099	3.46846	0.00204659	Bacteria	Firmicutes	Clostridia	Clostridia vadinBB60 group	NA	NA	NA	NA	TACGTAGGGAGCAAGCGTTGTTCGGAATGACTGGGCGTAAAGGGTGCGTAGGCGGTTGTACAAGTTAGAAGTGAAATACCCAGGGCTTAACTCGGGTGCTGCTTCTAAAACTGTATGACTTGAGTGCAGTAGAGGTTAGTGGAATTCCTAGTGTAGCGGTGGAATGCGTAGATATTAGGAGGAACACCAGAGGCGAAGGCGGCTAACTGGACTGCAACTGACGCTGAGGCACGAAAGTGTGGGGAGCAAACAGG
ASV53	2	Different	Delta	5.07276	9.4651	4.39233	0.0198732	Bacteria	Firmicutes	Clostridia	Lachnospirales	Lachnospiraceae	Lachnospiraceae NK4A136 group	NA	NA	TACGTAGGGGGCAAGCGTTATCCGGATTTACTGGGTGTAAAGGGAGCGTAGACGGCGACGCAAGTCTGGAGTGAAAGCCCGGGGCCCAACCCCGGGACTGCTTTGGAAACTGTGCTGCTGGAGTGCAGGAGAGGTAAGTGGAATTCCTAGTGTAGCGGTGAAATGCGTAGATATTAGGAGGAACACCAGTGGCGAAGGCGGCTTACTGGACTGTAACTGACGTTGAGGCTCGAAAGCGTGGGGAGCAAACAGG
ASV56	2	Different	Delta	0.897944	4.8352	3.93725	0.000324334	Bacteria	Bacteroidota	Bacteroidia	Bacteroidales	Muribaculaceae	NA	NA	NA	TACGGAGGATGCGAGCGTTATCCGGATTTATTGGGTTTAAAGGGTGCGCAGGCGGATTTTTAAGTCAGCGGTCAAATCGTGGGGCTCAACCCCATCCAGCCGTTGAAACTGGGGATCTAGAGTGTGCGAGAGGTATGCGGAATGCGTGGTGTAGCGGTGAAATGCATAGATATCACGCAGAACCCCGATTGCGAAGGCAGCATACCGGTGCACAACTGACGCTCAGGCACGAAAGCGTGGGTATCGAACAGG
ASV59	2	Different	Delta	-3.09851	1.37574	4.47426	0.0806595	Bacteria	Firmicutes	Clostridia	Lachnospirales	Lachnospiraceae	Lachnospiraceae NK4A136 group	NA	NA	TACGTAGGGGGCAAGCGTTATCCGGATTTACTGGGTGTAAAGGGAGCGTAGACGGCAGCGCAAGTCTGGAGTGAAATCCCATGGCTTAACCATGGAACTGCTTTGGAAACTGTGCAGCTAGAGTGCAGGAGAGGTAAGCGGAATTCCTAGTGTAGCGGTGAAATGCGTAGATATTAGGAGGAACACCAGTGGCGAAGGCGGCTTACTGGACTGTAACTGACGTTGAGGCTCGAAAGCGTGGGGAGCAAACAGG
ASV66	2	Different	Delta	-1.04868	4.38847	5.43715	0.000443022	Bacteria	Proteobacteria	Gammaproteobacteria	Burkholderiales	Sutterellaceae	Parasutterella	NA	NA	TACGTAGGGTGCGAGCGTTAATCGGAATTACTGGGCGTAAAGGGTGTGCAGGCGGCTGAGTAAGACAGATGTGAAATCCCCGGGCTTAACCTGGGAACCGCATATGTGACTGCTTGGCTAGAGTGCGTCAGAGGGAGGTGGAATTCCACGTGTAGCAGTGAAATGCGTAGATATGTGGAAGAACACCGATGGCGAAGGCAGCCTCCTGGGACGCAACTGACGCTCATACACGAAAGCGTGGGGAGCAAACAGG
ASV70	2	Different	Delta	1.46585	10.0809	8.61508	0.000893066	Bacteria	Bacteroidota	Bacteroidia	Bacteroidales	Muribaculaceae	NA	NA	NA	TACGGAGGATGCGAGCGTTATCCGGATTTATTGGGTTTAAAGGGTGCGTAGGCGGATTTTTAAGTCAGCGGTAAAATGTCCGGGCTCAACCCGGGCCGGCCGTTGAAACTGGGGATCTTGAGTGGGCGAGAAGTATGCGGAATGCGTGGTGTAGCGGTGAAATGCATAGATATCACGCAGAACTCCGATTGCGAAGGCAGCATACCGGCGCCCGACTGACGCTGAGGCACGAAAGCGTGGGGATCGAACAGG
ASV98	2	Different	Delta	0.942763	9.98357	9.0408	0.000536096	Bacteria	Firmicutes	Clostridia	Lachnospirales	Lachnospiraceae	Anaerostipes	caccae	caccae	TACGTAGGGGGCAAGCGTTATCCGGAATTACTGGGTGTAAAGGGTGCGTAGGTGGCATGGTAAGTCAGAAGTGAAAGCCCGGGGCTTAACCCCGGGACTGCTTTTGAAACTGTCATGCTGGAGTGCAGGAGAGGTAAGCGGAATTCCTAGTGTAGCGGTGAAATGCGTAGATATTAGGAGGAACACCAGTGGCGAAGGCGGCTTACTGGACTGTCACTGACACTGATGCACGAAAGCGTGGGGAGCAAACAGG
ASV99	2	Different	Delta	-2.51746	0.451546	2.969	0.010831	Bacteria	Firmicutes	Clostridia	Lachnospirales	Lachnospiraceae	NA	NA	NA	TACGTAGGGGGCAAGCGTTATCCGGATTTACTGGGTGTAAAGGGGGCGCAGACGGCCATGGCAAGCCCGGTGTGAAAGGCAGGGGCATAACCCCTGGACTGCACTGGGAACTGTCAGGCTGGAGTGCCGGAGGGGTAAGCGGAATTCCTGGTGTAGCGGTGAAATGCGTAGATATCAGGAGGAACACCGGCGGCGAAGGCGGCTTACTGGACGGCAACTGACGTTGAGGCCCGAAAGCGTGGGGAGCGAACAGG
ASV107	2	Different	Delta	1.38973	9.97377	8.58404	0.0453476	Bacteria	Firmicutes	Clostridia	Peptostreptococcales-Tissierellales	Peptostreptococcaceae	Clostridioides	difficile	difficile	TACGTAGGGGGCTAGCGTTATCCGGATTTACTGGGCGTAAAGGGTGCGTAGGCGGTCTTTCAAGTCAGGAGTGAAAGGCTACGGCTCAACCGTAGTAAGCTCTTGAAACTGGGAGACTTGAGTGCAGGAGAGGAGAGTGGAATTCCTAGTGTAGCGGTGAAATGCGTAGATATTAGGAGGAACACCAGTTGCGAAGGCGGCTCTCTGGACTGTAACTGACGCTGAGGCACGAAAGCGTGGGGAGCAAACAGG
ASV111	2	Different	Delta	0.680005	8.15895	7.47894	0.00754652	Bacteria	Verrucomicrobiota	Verrucomicrobiae	Verrucomicrobiales	Akkermansiaceae	Akkermansia	NA	NA	TACAGAGGTCTCAAGCGTTGTTCGGAATCACTGGGCGTAAAGCGTGCGTAGGCTGTTTCGTAAGTCGTGTGTGAAAGGCGCGGGCTCAACCCGCGGACGGCACATGATACTGCGAGACTAGAGTAATGGAGGGGGAACCGGAATTCTCGGTGTAGCAGTGAAATGCGTAGATATCGAGAGGAACACTCGTGGCGAAGGCGGGTTCCTGGACATTAACTGACGCTGAGGCACGAAGGCCAGGGGAGCGACCCCC
ASV139	2	Different	Delta	-2.17581	-1.95043	0.225385	0.0395236	Bacteria	Firmicutes	Clostridia	Lachnospirales	Lachnospiraceae	Lachnospiraceae NK4A136 group	NA	NA	TACGTAGGGGGCAAGCGTTATCCGGATTTACTGGGTGTAAAGGGAGCGTAGACGGCCAGACAAGTCTGAAGTGAAAATCCAGCGCTTAACGTTGGAAGTGCTTTGGAAACTGCCGGGCTAGAGTGCAGGAGGGGCAGGCGGAATTCCTAGTGTAGCGGTGAAATGCGTAGATATTAGGAGGAACACCAGTGGCGAAGGCGGCCTGCTGGACTGCAACTGACGTTGAGGCTCGAAGGCGTGGGGAGCAAACAGG
ASV141	2	Different	Delta	0.447049	-1.95043	-2.39747	0.0453476	Bacteria	Firmicutes	Clostridia	Oscillospirales	Ruminococcaceae	Incertae Sedis	NA	NA	TACGTAGGGAGCAAGCGTTGTCCGGATTTACTGGGTGTAAAGGGTGCGTAGGCGGTCTTGCAAGTCAGACGTGAAAACCACAGGCTCAACCTGTGGACTGCGTTTGAAACTGTGGGGCTTGAGTGAAGTAGAGGTAGGCGGAATTCCCGGTGTAGCGGTGAAATGCGTAGAGATCGGGAGGAACACCAGTGGCGAAGGCGGCCTACTGGGCTTTAACTGACGCTGAGGCACGAAAGCATGGGTAGCAAACAGG
ASV163	2	Different	Delta	0.642148	7.18669	6.54454	0.0878043	Bacteria	Verrucomicrobiota	Verrucomicrobiae	Verrucomicrobiales	Akkermansiaceae	Akkermansia	NA	NA	TACAGAGGTCTCAAGCGTTGTTCGGAATCACTGGGCGTAAAGCGTGCGTAGGCTGTTTCGTAAGTCGTGTGTGAAAGGCGCGGGCTCAACCCGCGGACGGCACATGATACTGCGAGACTAGAGTAATGGAGGGGGAACCGGAATTCTCGGTGTAGCAGTGAAATGCGTAGATATCGAGAGGAACACTCGTGGCGAAGGCGGGTTCCTGGACATTAACTGACGCTGAGGCACGAAGGCCAGGGGAGCGCCCCCC
ASV171	2	Different	Delta	0.862292	4.21122	3.34893	0.034977	Bacteria	Bacteroidota	Bacteroidia	Bacteroidales	Muribaculaceae	NA	NA	NA	TACGGAGGATGCGAGCGTTATCCGGATTTATTGGGTTTAAAGGGTGCGTAGGCGGATTTGTAAGTCAGCGGTAAAAATGCGGTGCTCAACGCCGTATCGCCGTTGAAACTGCGGGTCTTGAGTGAGCGAGAAGTATGCGGAATGCGTGGTGTAGCGGTGAAATGCATAGATATCACGCAGAACTCCGATTGCGAAGGCAGCATACCGGCGCTCAACTGACGCTGAGGCACGAAAGCGTGGGGATCGAACAGG
ASV220	2	Different	Delta	-1.57965	-1.95043	-0.37078	0.0847516	Bacteria	Firmicutes	Clostridia	Clostridia vadinBB60 group	NA	NA	NA	NA	TACGTAGGGGGCAAGCGTTGTCCGGAATGACTGGGCGTAAAGGGAGTGTAGGCGGCCTTTTAAGTTATATGTGAAAGCCCCCGGCTTAACCGAGGAACTGCATATAAAACTGGAGGGCTGGAGTGCAGGAGAGGTAAGCGGAATTTCTAGTGTAGCGGTGGAATGCGTAGATATTAGGAAGAACACCGGAGGCGAAGGCGGCTTACTGGACTGTAACTGACGCTGAGGCTCGAAAGCGTGGGGAGCAAACAGG
ASV268	2	Different	Delta	-2.67152	-1.95043	0.721091	0.00891907	Bacteria	Firmicutes	Bacilli	Erysipelotrichales	Erysipelotrichaceae	Dubosiella	NA	NA	TACGTAGGTGGCGAGCGTTATCCGGAATGATTGGGCGTAAAGGGTGCGTAGGCGGTCGATTAAGTCTGGAGTGAAAGGTACCGGCTCAACCGGTATAGGCTCTGGAAACTGATGGACTGGAGTACAGGAGAGGGTGGCGGAACTCCATGTGTAGCGGTAAAATGCGTAGATATATGGAAGAACACCGGTGGCGAAGGCGGCCGCCCGGACTGTAACTGACGCTGAGGCACGAAAGCGTGGGGAGCAACTACC
ASV271	2	Different	Delta	-1.74457	-1.95043	-0.205858	0.00870536	Bacteria	Firmicutes	Clostridia	Lachnospirales	Lachnospiraceae	Lachnospiraceae NK4A136 group	NA	NA	TACGTAGGGGGCAAGCGTTATCCGGATTTACTGGGTGTAAAGGGAGCGTAGACGGTTGCGCAAGTCTGGAGTGAAAGGCGGGGGCTCAACCCCCGGACTGCTCTGGAAACTGTGTAACTGGAGTGCAGGAGAGGTAAGTGGAATTCCTAGTGTAGCGGTGAAATGCGTAGATATTAGGAGGAACACCAGTGGCGAAGGCGGCTTACTGGACTGTAACTGACGTTGAGGCTCGAAAGCGTGGGGAGCAAACAGG
ASV304	2	Different	Delta	0.447049	-1.95043	-2.39747	0.0296547	Bacteria	Firmicutes	Clostridia	Lachnospirales	Lachnospiraceae	Roseburia	NA	NA	TACGTAGGGGGCAAGCGTTATCCGGATTCACTGGGCGTAAAGGGAGCGCAGGCGGCACGGCAAGTCTGGTGTGAAAGCCCGGGGCCCAACCCCGGGACTGCATTGGAAACTGCCGGGCTGGAGTGCCGGAGGGGTAAGCGGAATTCCTGGTGTAGCGGTGAAATGCGCAGATATCAGGAAGAACACCGGTGGCGTAGGCGGCTTACTGGACGGCAACTGACGCTGAGGCTCGAAAGCGTGGGGAGCAAACAGG
ASV322	2	Different	Delta	0.447049	-1.95043	-2.39747	0.0833753	Bacteria	Firmicutes	Bacilli	Lactobacillales	Lactobacillaceae	Lactobacillus	NA	NA	TACGTAGGTGGCAAGCGTTATCCGGATTTATTGGGCGTAAAGGGAACGCAGGCGGTCTTTTAAGTCTGATGTGAAAGCCTTCGGCTTAACCGGAGTAGTGCATTGGAAACTGGGAGACTTGAGTGCAGAAGAGGAGAGTGGAACTCCATGTGTAGCGGTGAAATGCGTAGATATATGGAAGAACACCAGTGGCGAAAGCGGCTCTCTGGTCTGTAACTGACGCTGAGGTTCGAAAGCGTGGGTAGCAACCACC
ASV375	2	Different	Delta	0.447049	-1.95043	-2.39747	0.00333517	Bacteria	Firmicutes	Clostridia	Peptostreptococcales-Tissierellales	Anaerovoracaceae	Family XIII UCG-001	NA	NA	TACGTAGGGGGCAAGCGTTGTCCGGAATTATTGGGCGTAAAGAGTACGTAGGCGGTCTGTTAAGCGCAAGGTGAAAGGCATAGGCTCAACCAATGTGAGCCTTGCGAACTGGCAGACTTGAGTGCAGGAGAGGAAAGCGGAATTCCTAGTGTAGCGGTGAAATGCGTAGATATTAGGAGGAACACCGGTGGCGAAGGCGGCTTTCTGGACTGAAACTGACGCTGAGGTACGAAAGCGTGGGGAGCAAACAGG
ASV379	2	Different	Delta	0.447049	-1.95043	-2.39747	0.0453476	Bacteria	Firmicutes	Clostridia	Lachnospirales	Lachnospiraceae	Roseburia	NA	NA	TACGTATGGAGCAAGCGTTATCCGGATTTACTGGGTGTAAAGGGAGCGCAGGCGGCGCGGCAAGTCTGGTGTGAAAGGCGGGGGCTCAACCCCCGGACTGCATTGGAAACTGTCGCGCTGGAGTGTCGGAGGGGCAGGCGGAATTCCTAGTGTAGCGGTGAAATGCGTAGATATTAGGAGGAACACCGGTGGCGAAGGCGGCCTGCTGGACGACAACTGACGCTGAGGCTCGAAAGCGTGGGGAGCAAACAGG
ASV386	2	Different	Delta	-1.24631	-1.95043	-0.704113	0.00140787	Bacteria	Firmicutes	Clostridia	Oscillospirales	Oscillospiraceae	NA	NA	NA	TACGTAGGTGGCAAGCGTTGTCCGGATTTACTGGGTGTAAAGGGCGTGTAGCCGGGAAGGCAAGTCAGATGTGAAATCCGGAGGCTCAACCTCCGAATTGCATTTGAAACTGTTTTTCTTGAGTACTGGAGAGGCAGACGGAATTCCTTGTGTAGCGGTGAAATGCGTAGATATAAGGAGGAACACCAGTGGCGAAGGCGGTCTGCTGGACAGCAACTGACGGTGAGGCGCGAAAGCGTGGGGAGCAAACAGG
ASV405	2	Different	Delta	0.447049	-1.95043	-2.39747	0.0453476	Bacteria	Firmicutes	Clostridia	Lachnospirales	Lachnospiraceae	GCA-900066575	NA	NA	TACGTAGGGGGCAAGCGTTATCCGGATTTACTGGGTGTAAAGGGAGCGTAGGCGGTGCAGCAAGTCAGAAGTGAAAGCCCGGGGCTCAACTCCGGGACTGCTTTTGAAACTGTTGAACTAGATTGCAGGAGAGGTAAGTGGAATTCCTAGTGTAGCGGTGAAATGCGTAGATATTAGGAGGAACACCAGTGGCGAAGGCGGCTTACTGGACTGTAAATGACGCTGAGGCTCGAAAGCGTGGGGAGCAAACAGG
ASV421	2	Different	Delta	0.447049	-1.95043	-2.39747	0.045475	Bacteria	Firmicutes	Bacilli	Lactobacillales	Lactobacillaceae	Lactobacillus	NA	NA	TACGTAGGTGGCAAGCGTTATCCGGATTTATTGGGCGTAAAGGGAACGCAGGCGGTCTTTTAAGTCTGATGTGAAAGCCTTCGGCTTAACCGGAGTAGTGCATTGGAAACTGGGAGACTTGAGTGCAGAAGAGGAGAGTGGAACTCCATGTGTAGCGGTGAAATGCGTAGATATATGGAAGAACACCAGTGGCGAAAGCGGCTCTCTGGTCTGTAACTGACGCTGAGGTTCGAAAGCGTGGGTAGCCCCCCCC
ASV423	2	Different	Delta	0.447049	-1.95043	-2.39747	0.0227687	Bacteria	Firmicutes	Clostridia	Lachnospirales	Lachnospiraceae	NA	NA	NA	TACGTAGGGGGCAAGCGTTATCCGGATTTACTGGGTGTAAAGGGAGCGTAGACGGTTATGTAAGTCTGAAGTGAAAGCCCGGGGCCCAACCCCGGGACTGCTTTGGAAACTGTGTAACTAGAGTACAGGAGGGGCAGGCGGAATTCCTGGTGTAGCGGTGAAATGCGTAGATATCAGGAGGAACACCGGCGGCGAAGGCGGCCTGCTGGACTGAAACTGACGTTGAGGCTCGAAAGCGTGGGGAGCAAACAGG
ASV444	2	Different	Delta	-1.3624	-1.95043	-0.588027	0.0751946	Bacteria	Firmicutes	Clostridia	Oscillospirales	Oscillospiraceae	Colidextribacter	NA	NA	TACGTAGGTGGCGAGCGTTATCCGGATTTACTGGGTGTAAAGGGCGTGTAGGCGGGAGAGCAAGTCAGATGTGAAAACTACAGGCTTAACCTGTAGCCTGCATTTGAAACTGTTCTTCTTGAGTGATGGAGAGGCAGGCGGAATTCCTAGTGTAGCGGTGAAATGCGTAGATATTAGGAGGAACACCAGTGGCGAAGGCGGCCTGCTGGACATTAACTGACGCTGAGGCGCGAAAGCGTGGGGAGCAAACAGG
ASV466	2	Different	Delta	-2.93696	-1.95043	0.986537	0.0221672	Bacteria	Bacteroidota	Bacteroidia	Bacteroidales	Muribaculaceae	NA	NA	NA	TACGGAGGATGCGAGCGTTATCCGGATTTATTGGGTTTAAAGGGTGCGCAGGCGGGATGCCAAGTCAGCGGTCAAATTTCGGGGCTCAACCCCGACCTGCCGTTGAAACTGGTGTCCTAGAGTGGGCGAGAAGTATGCGGAATGCGTGGTGTAGCGGTGAAATGCATAGATATCACGCAGAACTCCGATTGCGAAGGCAGCATACCGGCGCCCAACTGACGCTCATGCACGAAAGCGTGGGTATCGAACAGG
ASV467	2	Different	Delta	0.447049	-1.95043	-2.39747	0.0593388	Bacteria	Firmicutes	Clostridia	Lachnospirales	Lachnospiraceae	Lachnospiraceae NK4A136 group	NA	NA	TACGTAGGGGGCAAGCGTTATCCGGAATCACTGGGTGTAAAGGGAGCGTAGACGGCTGTGCAAGCCTGAAGTGAAAGGCGGGGGCCCAACCCTTGGACTGCTTTGGGAACTGTACGGCTGGAGTGCAGGAGAGGTAAGTGGAATTCCTAGTGTAGCGGTGAAATGCGTAGATATTAGGAGGAACACCAGTGGCGAAGGCGGCTTACTGGACTGTAACTGACGTTGAGGCTCGAAAGCGTGGGGAGCAAACAGG
ASV484	2	Different	Delta	0.447049	-1.95043	-2.39747	0.000573969	Bacteria	Firmicutes	Bacilli	Erysipelotrichales	Erysipelotrichaceae	Faecalibaculum	NA	NA	TACGTAGGTGGCGAGCGTTATCCGGAATGATTGGGCGTAAAGGGTGCGCAGGCGGTCCTGCAAGTCTGGAGTGAAACGCATGAGCTCAACTCATGCATGGCTTTGGAAACTGGAGGACTGGAGAGCAGGAGAGGGCGGTGGAACTCCATGTGTAGCGGTAAAATGCGTAGATATATGGAAGAACACCAGTGGCGAAGGCGGCCGCCTGGCCTGTTGCTGACGCTGAGGCACGAAAGCGTGGGGAGCAACTACC
ASV499	2	Different	Delta	0.447049	-1.95043	-2.39747	0.000398491	Bacteria	Firmicutes	Bacilli	Lactobacillales	Streptococcaceae	Streptococcus	NA	NA	TACGTAGGTCCCGAGCGTTATCCGGATTTATTGGGCGTAAAGCGAGCGCAGGCGGTTGGATAAGTCTGAAGTTAAAGACTGTGGCTCAACCATAGTATGCTTTGGAAACTGTTCAACTTGAGTGCAGAAGGGGAGAGTGGAATTCCATGTGTAGCGGTGGAATGCGTAGATATATGGAGGAACACCGGTGGCGAAAGCGGCTCTCTGGTCTGTAACTGACGCTGAGGCTCGAAAGCGTGGGTAGCGAACAGG
ASV535	2	Different	Delta	-0.867256	-1.95043	-1.08317	0.0828791	Bacteria	Firmicutes	Clostridia	Clostridia vadinBB60 group	NA	NA	NA	NA	TACGTAGGGGGCAAGCGTTGTCCGGAATGACTGGGCGTAAAGGGAGTGTAGGCGGCTTAATAAGTTAGATGTGAAATCCCGCGGCTCAACCGCGGAACTGCATCTAAAACTGTTGAGCTGGAGTGCAGGAGAGGTGAGTGGAATTCCTAGTGTAGCGGTGGAATGCGTAGATATTAGGAGGAACACCAGAGGCGAAGGCGACTCACTGGACTGTAACTGACGCTGAGGCTCGAAAGCGTGGGGAGCAAACAGG
ASV540	2	Different	Delta	0.447049	-1.95043	-2.39747	0.00029	Bacteria	Firmicutes	Bacilli	Lactobacillales	Enterococcaceae	Enterococcus	NA	azikeevi/canintestini/canis/casseliflavus/dispar/durans/faecalis/faecium/hirae/lactis/malodoratus/mundtii/olivae/pernyi/plantarum/raffinosus/ratti/rivorum/saigonensis/thailandicus/villorum	TACGTAGGTGGCAAGCGTTGTCCGGATTTATTGGGCGTAAAGCGAGCGCAGGCGGTTTCTTAAGTCTGATGTGAAAGCCCCCGGCTCAACCGGGGAGGGTCATTGGAAACTGGGAGACTTGAGTGCAGAAGAGGAGAGTGGAATTCCATGTGTAGCGGTGAAATGCGTAGATATATGGAGGAACACCAGTGGCGAAGGCGGCTCTCTGGTCTGTAACTGACGCTGAGGCTCGAAAGCGTGGGGAGCAAACAGG
ASV4	2	Different	WA1	1.62961	13.3068	11.6772	3.90802e-07	Bacteria	Bacteroidota	Bacteroidia	Bacteroidales	Muribaculaceae	NA	NA	NA	TACGGAGGATGCGAGCGTTATCCGGATTTATTGGGTTTAAAGGGTGCGTAGGCGGTATGGTAAGTCAGCGGTAAAAGCCCGGGGCTCAACCCCGGCGAGCCGTTGAAACTGCCGTGCTAGAGAGGAAGAGAAGTAGGCGGAATGCGCAGTGTAGCGGTGAAATGCTTAGATATTGCGCAGAACTCCGATTGCGAAGGCAGCCTACCGGCTTCTGTCTGACGCTGAGGCACGAAAGCGTGGGTATCGAACAGG
ASV5	2	Different	WA1	-0.240937	12.9741	13.2151	0.0100531	Bacteria	Bacteroidota	Bacteroidia	Bacteroidales	Bacteroidaceae	Bacteroides	thetaiotaomicron	faecichinchillae/faecis/finegoldii/thetaiotaomicron	TACGGAGGATCCGAGCGTTATCCGGATTTATTGGGTTTAAAGGGAGCGTAGGTGGACAGTTAAGTCAGTTGTGAAAGTTTGCGGCTCAACCGTAAAATTGCAGTTGATACTGGCTGTCTTGAGTACAGTAGAGGTGGGCGGAATTCGTGGTGTAGCGGTGAAATGCTTAGATATCACGAAGAACTCCGATTGCGAAGGCAGCTCACTGGACTGCAACTGACACTGATGCTCGAAAGTGTGGGTATCAAACAGG
ASV17	2	Different	WA1	-0.448535	10.1612	10.6097	1.01744e-14	Bacteria	Bacteroidota	Bacteroidia	Bacteroidales	Muribaculaceae	NA	NA	NA	TACGGAGGATGCGAGCGTTATCCGGATTTATTGGGTTTAAAGGGTGCGCAGGCGGAAGATCAAGTCAGCGGTAAAATTGAGAGGCTCAACCTCTTCGAGCCGTTGAAACTGGTTTTCTTGAGTGAGCGAGAAGTATGCGGAATGCGTGGTGTAGCGGTGAAATGCATAGATATCACGCAGAACTCCGATTGCGAAGGCAGCATACCGGCGCTCAACTGACGCTCATGCACGAAAGTGTGGGTATCGAACAGG
ASV20	2	Different	WA1	-0.134948	11.6284	11.7634	0.00342213	Bacteria	Verrucomicrobiota	Verrucomicrobiae	Verrucomicrobiales	Akkermansiaceae	Akkermansia	NA	NA	TACAGAGGTCTCAAGCGTTGTTCGGAATCACTGGGCGTAAAGCGTGCGTAGGCTGTTTCGTAAGTCGTGTGTGAAAGGCGCGGGCTCAACCCGCGGACGGCACATGATACTGCGAGACTAGAGTAATGGAGGGGGAACCGGAATTCTCGGTGTAGCAGTGAAATGCGTAGATATCGAGAGGAACACTCGTGGCGAAGGCGGGTTCCTGGACATTAACTGACGCTGAGGCACGAAGGCCAGGGGAGCGAAAGCC
ASV26	2	Different	WA1	-0.430295	11.2384	11.6687	0.00818732	Bacteria	Bacteroidota	Bacteroidia	Bacteroidales	Muribaculaceae	NA	NA	NA	TACGGAGGATGCGAGCGTTATCCGGATTTATTGGGTTTAAAGGGTGCGCAGGCGGAATGTCAAGTCAGCGGTAAAATTTCGGGGCTCAACCCCGTCGTGCCGTTGAAACTGGCGTTCTTGAGTGAGCGAGAAGTATGCGGAATGCGTGGTGTAGCGGTGAAATGCATAGATATCACGCAGAACTCCGATTGCGAAGGCAGCATACCGGCGCTCAACTGACGCTCATGCACGAAAGCGTGGGTATCGAACAGG
ASV29	2	Different	WA1	-1.44588	10.8501	12.2959	0.00527694	Bacteria	Firmicutes	Clostridia	Lachnospirales	Lachnospiraceae	Blautia	hansenii	coccoides/hansenii/marasmi/producta	TACGTAGGGGGCAAGCGTTATCCGGATTTACTGGGTGTAAAGGGAGCGTAGACGGAAGAGCAAGTCTGATGTGAAAGGCTGGGGCTTAACCCCAGGACTGCATTGGAAACTGTTTTTCTAGAGTGCCGGAGAGGTAAGCGGAATTCCTAGTGTAGCGGTGAAATGCGTAGATATTAGGAGGAACACCAGTGGCGAAGGCGGCTTACTGGACGGTAACTGACGTTGAGGCTCGAAAGCGTGGGGAGCAAACAGG
ASV41	2	Different	WA1	0.224433	-1.7981	-2.02253	0.054803	Bacteria	Firmicutes	Clostridia	Lachnospirales	Lachnospiraceae	Lachnospiraceae NK4A136 group	NA	bacterium	TACGTAGGGGGCAAGCGTTATCCGGATTTACTGGGTGTAAAGGGAGCGTAGACGGCAGCGCAAGTCTGGAGTGAAATCCCATGGCTTAACCATGGAACTGCTTTGGAAACTGTGCAGCTGGAGTGCAGGAGAGGTAAGCGGAATTCCTAGTGTAGCGGTGAAATGCGTAGATATTAGGAGGAACACCAGTGGCGAAGGCGGCTTACTGGACTGTAACTGACGTTGAGGCTCGAAAGCGTGGGGAGCAAACAGG
ASV42	2	Different	WA1	-0.095991	10.3753	10.4713	0.0180007	Bacteria	Verrucomicrobiota	Verrucomicrobiae	Verrucomicrobiales	Akkermansiaceae	Akkermansia	NA	NA	TACAGAGGTCTCAAGCGTTGTTCGGAATCACTGGGCGTAAAGCGTGCGTAGGCTGTTTCGTAAGTCGTGTGTGAAAGGCGCGGGCTCAACCCGCGGACGGCACATGATACTGCGAGACTAGAGTAATGGAGGGGGAACCGGAATTCTCGGTGTAGCAGTGAAATGCGTAGATATCGAGAGGAACACTCGTGGCGAAGGCGGGTTCCTGGACATTAACTGACGCTGAGGCACGAAGGCCAGGGGAGCGAACCCC
ASV44	2	Different	WA1	4.2299	10.8357	6.60577	0.0261827	Bacteria	Firmicutes	Clostridia	Lachnospirales	Lachnospiraceae	NA	NA	NA	TACGTAGGGGGCAAGCGTTATCCGGATTTACTGGGTGTAAAGGGAGCGTAGACGGCAGGGCAAGTCTGGAGTGAAAGCCCGGGGCCCAACCCCGGGACTGCTTTGGAAACTGCCATGCTGGAGTGCTGGAGAGGTAAGCGGAATTCCTAGTGTAGCGGTGAAATGCGTAGATATTAGGAGGAACACCAGTGGCGAAGGCGGCTTACTGGACAGTAACTGACGTTGAGGCTCGAAAGCGTGGGGAGCAAACAGG
ASV53	2	Different	WA1	-0.626093	9.20426	9.83035	0.00542277	Bacteria	Firmicutes	Clostridia	Lachnospirales	Lachnospiraceae	Lachnospiraceae NK4A136 group	NA	NA	TACGTAGGGGGCAAGCGTTATCCGGATTTACTGGGTGTAAAGGGAGCGTAGACGGCGACGCAAGTCTGGAGTGAAAGCCCGGGGCCCAACCCCGGGACTGCTTTGGAAACTGTGCTGCTGGAGTGCAGGAGAGGTAAGTGGAATTCCTAGTGTAGCGGTGAAATGCGTAGATATTAGGAGGAACACCAGTGGCGAAGGCGGCTTACTGGACTGTAACTGACGTTGAGGCTCGAAAGCGTGGGGAGCAAACAGG
ASV59	2	Different	WA1	0.224433	-1.7981	-2.02253	0.0451316	Bacteria	Firmicutes	Clostridia	Lachnospirales	Lachnospiraceae	Lachnospiraceae NK4A136 group	NA	NA	TACGTAGGGGGCAAGCGTTATCCGGATTTACTGGGTGTAAAGGGAGCGTAGACGGCAGCGCAAGTCTGGAGTGAAATCCCATGGCTTAACCATGGAACTGCTTTGGAAACTGTGCAGCTAGAGTGCAGGAGAGGTAAGCGGAATTCCTAGTGTAGCGGTGAAATGCGTAGATATTAGGAGGAACACCAGTGGCGAAGGCGGCTTACTGGACTGTAACTGACGTTGAGGCTCGAAAGCGTGGGGAGCAAACAGG
ASV64	2	Different	WA1	-1.71235	5.94873	7.66107	0.0202233	Bacteria	Firmicutes	Clostridia	Lachnospirales	Lachnospiraceae	NA	NA	NA	TACGTAGGGGGCAAGCGTTATCCGGATTTACTGGGTGTAAAGGGGGCGCAGACGGCAGCGCAAGCCAGGAGTGAAAGCCCGGGGCCCAACCCCGGGACTGCTCTTGGAACTGCGCGGCTGGAGTGCAGGAGGGGCAGGCGGAATTCCTGGTGTAGCGGTGAAATGCGTAGATATCAGGAGGAACACCGGTGGCGAAGGCGGCCTGCTGGACTGCGACTGACGTTGAGGCCCGAAAGCGTGGGGAGCAAACAGG
ASV66	2	Different	WA1	1.9925	9.3662	7.3737	0.0141244	Bacteria	Proteobacteria	Gammaproteobacteria	Burkholderiales	Sutterellaceae	Parasutterella	NA	NA	TACGTAGGGTGCGAGCGTTAATCGGAATTACTGGGCGTAAAGGGTGTGCAGGCGGCTGAGTAAGACAGATGTGAAATCCCCGGGCTTAACCTGGGAACCGCATATGTGACTGCTTGGCTAGAGTGCGTCAGAGGGAGGTGGAATTCCACGTGTAGCAGTGAAATGCGTAGATATGTGGAAGAACACCGATGGCGAAGGCAGCCTCCTGGGACGCAACTGACGCTCATACACGAAAGCGTGGGGAGCAAACAGG
ASV68	2	Different	WA1	0.610483	8.15355	7.54307	4.21102e-05	Bacteria	Bacteroidota	Bacteroidia	Bacteroidales	Muribaculaceae	NA	NA	NA	TACGGAGGATGCGAGCGTTATCCGGATTTATTGGGTTTAAAGGGTGCGCAGGCGGAGGCACAAGTCAGCGGTAAAATCGCGGGGCTCAACCCCGCTCCGCCGTTGAAACTGTGTCCCTTGAGTGCGCGAAGGGTAGGCGGAATGCGTGGTGTAGCGGTGAAATGCATAGATATCACGCAGAACTCCGATCGCGAAGGCAGCCTACCGGCGCGCAACTGACGCTCATGCACGAAAGCGTGGGTATCGAACAGG
ASV70	2	Different	WA1	-0.549092	8.33519	8.88428	0.00371853	Bacteria	Bacteroidota	Bacteroidia	Bacteroidales	Muribaculaceae	NA	NA	NA	TACGGAGGATGCGAGCGTTATCCGGATTTATTGGGTTTAAAGGGTGCGTAGGCGGATTTTTAAGTCAGCGGTAAAATGTCCGGGCTCAACCCGGGCCGGCCGTTGAAACTGGGGATCTTGAGTGGGCGAGAAGTATGCGGAATGCGTGGTGTAGCGGTGAAATGCATAGATATCACGCAGAACTCCGATTGCGAAGGCAGCATACCGGCGCCCGACTGACGCTGAGGCACGAAAGCGTGGGGATCGAACAGG
ASV98	2	Different	WA1	-1.17842	8.03682	9.21524	0.00103437	Bacteria	Firmicutes	Clostridia	Lachnospirales	Lachnospiraceae	Anaerostipes	caccae	caccae	TACGTAGGGGGCAAGCGTTATCCGGAATTACTGGGTGTAAAGGGTGCGTAGGTGGCATGGTAAGTCAGAAGTGAAAGCCCGGGGCTTAACCCCGGGACTGCTTTTGAAACTGTCATGCTGGAGTGCAGGAGAGGTAAGCGGAATTCCTAGTGTAGCGGTGAAATGCGTAGATATTAGGAGGAACACCAGTGGCGAAGGCGGCTTACTGGACTGTCACTGACACTGATGCACGAAAGCGTGGGGAGCAAACAGG
ASV99	2	Different	WA1	1.5205	6.11971	4.59921	0.0139117	Bacteria	Firmicutes	Clostridia	Lachnospirales	Lachnospiraceae	NA	NA	NA	TACGTAGGGGGCAAGCGTTATCCGGATTTACTGGGTGTAAAGGGGGCGCAGACGGCCATGGCAAGCCCGGTGTGAAAGGCAGGGGCATAACCCCTGGACTGCACTGGGAACTGTCAGGCTGGAGTGCCGGAGGGGTAAGCGGAATTCCTGGTGTAGCGGTGAAATGCGTAGATATCAGGAGGAACACCGGCGGCGAAGGCGGCTTACTGGACGGCAACTGACGTTGAGGCCCGAAAGCGTGGGGAGCGAACAGG
ASV107	2	Different	WA1	-0.600174	7.70674	8.30691	0.00627218	Bacteria	Firmicutes	Clostridia	Peptostreptococcales-Tissierellales	Peptostreptococcaceae	Clostridioides	difficile	difficile	TACGTAGGGGGCTAGCGTTATCCGGATTTACTGGGCGTAAAGGGTGCGTAGGCGGTCTTTCAAGTCAGGAGTGAAAGGCTACGGCTCAACCGTAGTAAGCTCTTGAAACTGGGAGACTTGAGTGCAGGAGAGGAGAGTGGAATTCCTAGTGTAGCGGTGAAATGCGTAGATATTAGGAGGAACACCAGTTGCGAAGGCGGCTCTCTGGACTGTAACTGACGCTGAGGCACGAAAGCGTGGGGAGCAAACAGG
ASV111	2	Different	WA1	-0.0472942	8.24265	8.28994	0.0249109	Bacteria	Verrucomicrobiota	Verrucomicrobiae	Verrucomicrobiales	Akkermansiaceae	Akkermansia	NA	NA	TACAGAGGTCTCAAGCGTTGTTCGGAATCACTGGGCGTAAAGCGTGCGTAGGCTGTTTCGTAAGTCGTGTGTGAAAGGCGCGGGCTCAACCCGCGGACGGCACATGATACTGCGAGACTAGAGTAATGGAGGGGGAACCGGAATTCTCGGTGTAGCAGTGAAATGCGTAGATATCGAGAGGAACACTCGTGGCGAAGGCGGGTTCCTGGACATTAACTGACGCTGAGGCACGAAGGCCAGGGGAGCGACCCCC
ASV139	2	Different	WA1	0.224433	-1.7981	-2.02253	0.0180007	Bacteria	Firmicutes	Clostridia	Lachnospirales	Lachnospiraceae	Lachnospiraceae NK4A136 group	NA	NA	TACGTAGGGGGCAAGCGTTATCCGGATTTACTGGGTGTAAAGGGAGCGTAGACGGCCAGACAAGTCTGAAGTGAAAATCCAGCGCTTAACGTTGGAAGTGCTTTGGAAACTGCCGGGCTAGAGTGCAGGAGGGGCAGGCGGAATTCCTAGTGTAGCGGTGAAATGCGTAGATATTAGGAGGAACACCAGTGGCGAAGGCGGCCTGCTGGACTGCAACTGACGTTGAGGCTCGAAGGCGTGGGGAGCAAACAGG
ASV163	2	Different	WA1	-0.0517936	7.23597	7.28777	0.0308649	Bacteria	Verrucomicrobiota	Verrucomicrobiae	Verrucomicrobiales	Akkermansiaceae	Akkermansia	NA	NA	TACAGAGGTCTCAAGCGTTGTTCGGAATCACTGGGCGTAAAGCGTGCGTAGGCTGTTTCGTAAGTCGTGTGTGAAAGGCGCGGGCTCAACCCGCGGACGGCACATGATACTGCGAGACTAGAGTAATGGAGGGGGAACCGGAATTCTCGGTGTAGCAGTGAAATGCGTAGATATCGAGAGGAACACTCGTGGCGAAGGCGGGTTCCTGGACATTAACTGACGCTGAGGCACGAAGGCCAGGGGAGCGCCCCCC
ASV171	2	Different	WA1	-0.00762273	7.19213	7.19975	0.00563669	Bacteria	Bacteroidota	Bacteroidia	Bacteroidales	Muribaculaceae	NA	NA	NA	TACGGAGGATGCGAGCGTTATCCGGATTTATTGGGTTTAAAGGGTGCGTAGGCGGATTTGTAAGTCAGCGGTAAAAATGCGGTGCTCAACGCCGTATCGCCGTTGAAACTGCGGGTCTTGAGTGAGCGAGAAGTATGCGGAATGCGTGGTGTAGCGGTGAAATGCATAGATATCACGCAGAACTCCGATTGCGAAGGCAGCATACCGGCGCTCAACTGACGCTGAGGCACGAAAGCGTGGGGATCGAACAGG
ASV206	2	Different	WA1	0.224433	-1.7981	-2.02253	0.0549886	Bacteria	Firmicutes	Clostridia	Lachnospirales	Lachnospiraceae	Lachnospiraceae NK4A136 group	NA	NA	TACGTAGGGGGCAAGCGTTATCCGGATTTACTGGGTGTAAAGGGAGCGTAGACGGCGACGCAAGTCTGAAGTGAAATGCCAGTGCTCAACACTGGAACTGCTTTGGAAACTGTGTGGCTAGAGTGCAGGAGAGGTAAGTGGAATTCCTAGTGTAGCGGTGAAATGCGTAGATATTAGGAGGAACACCAGTGGCGAAGGCGGCTTACTGGACTGTAACTGACGTTGAGGCTCGAAGGCGTGGGGAGCAAACAGG
ASV220	2	Different	WA1	0.224433	-1.7981	-2.02253	0.0381847	Bacteria	Firmicutes	Clostridia	Clostridia vadinBB60 group	NA	NA	NA	NA	TACGTAGGGGGCAAGCGTTGTCCGGAATGACTGGGCGTAAAGGGAGTGTAGGCGGCCTTTTAAGTTATATGTGAAAGCCCCCGGCTTAACCGAGGAACTGCATATAAAACTGGAGGGCTGGAGTGCAGGAGAGGTAAGCGGAATTTCTAGTGTAGCGGTGGAATGCGTAGATATTAGGAAGAACACCGGAGGCGAAGGCGGCTTACTGGACTGTAACTGACGCTGAGGCTCGAAAGCGTGGGGAGCAAACAGG
ASV255	2	Different	WA1	0.224433	-1.7981	-2.02253	0.000532371	Bacteria	Firmicutes	Clostridia	Clostridia vadinBB60 group	NA	NA	NA	NA	TACGTAGGAGGCAAGCGTTATCCGGAATGACTGGGCGTAAAGGGTGCGTAGGTGGTTTGGCAAGTTAGTAGCGTAATTCCGGGGCTCAACTTCGGAACTACTACTAAAACTGCTGGGCTTGAGTGCAGGAGGGGCATATGGAATTCCTAGTGTAGCGGTGGAATGCGTAGATATTAGGAGGAACACCAGTGGCGAAGGCGATATGCTGGACTGTAACTGACACTGAGGCACGAAAGCGTGGGGAGCAAACAGG
ASV268	2	Different	WA1	3.36714	1.34461	-2.02253	0.099926	Bacteria	Firmicutes	Bacilli	Erysipelotrichales	Erysipelotrichaceae	Dubosiella	NA	NA	TACGTAGGTGGCGAGCGTTATCCGGAATGATTGGGCGTAAAGGGTGCGTAGGCGGTCGATTAAGTCTGGAGTGAAAGGTACCGGCTCAACCGGTATAGGCTCTGGAAACTGATGGACTGGAGTACAGGAGAGGGTGGCGGAACTCCATGTGTAGCGGTAAAATGCGTAGATATATGGAAGAACACCGGTGGCGAAGGCGGCCGCCCGGACTGTAACTGACGCTGAGGCACGAAAGCGTGGGGAGCAACTACC
ASV271	2	Different	WA1	0.224433	-1.7981	-2.02253	0.00260688	Bacteria	Firmicutes	Clostridia	Lachnospirales	Lachnospiraceae	Lachnospiraceae NK4A136 group	NA	NA	TACGTAGGGGGCAAGCGTTATCCGGATTTACTGGGTGTAAAGGGAGCGTAGACGGTTGCGCAAGTCTGGAGTGAAAGGCGGGGGCTCAACCCCCGGACTGCTCTGGAAACTGTGTAACTGGAGTGCAGGAGAGGTAAGTGGAATTCCTAGTGTAGCGGTGAAATGCGTAGATATTAGGAGGAACACCAGTGGCGAAGGCGGCTTACTGGACTGTAACTGACGTTGAGGCTCGAAAGCGTGGGGAGCAAACAGG
ASV284	2	Different	WA1	0.224433	-1.7981	-2.02253	0.00104161	Bacteria	Bacteroidota	Bacteroidia	Bacteroidales	Muribaculaceae	NA	NA	NA	TACGGAGGATGCGAGCGTTATCCGGATTTATTGGGTTTAAAGGGTGCGTAGGCGGATCGTTAAGTCAGTGGTCAAATTGAGGGGCTCAACCCCTTCCCGCCATTGAAACTGGCGTTCTTGAGTGGAAGAGAAGTATGCGGAATGCGTGGTGTAGCGGTGAAATGCATAGATATCACGCAGAACCCCGATTGCGAAGGCAGCATGCCGGCTTCCTACTGACGCTGAAGCACGAAAGCGTGGGGATCGAACAGG
ASV304	2	Different	WA1	-1.67838	-1.7981	-0.119725	0.0120565	Bacteria	Firmicutes	Clostridia	Lachnospirales	Lachnospiraceae	Roseburia	NA	NA	TACGTAGGGGGCAAGCGTTATCCGGATTCACTGGGCGTAAAGGGAGCGCAGGCGGCACGGCAAGTCTGGTGTGAAAGCCCGGGGCCCAACCCCGGGACTGCATTGGAAACTGCCGGGCTGGAGTGCCGGAGGGGTAAGCGGAATTCCTGGTGTAGCGGTGAAATGCGCAGATATCAGGAAGAACACCGGTGGCGTAGGCGGCTTACTGGACGGCAACTGACGCTGAGGCTCGAAAGCGTGGGGAGCAAACAGG
ASV322	2	Different	WA1	-2.89862	-1.7981	1.10052	0.0320719	Bacteria	Firmicutes	Bacilli	Lactobacillales	Lactobacillaceae	Lactobacillus	NA	NA	TACGTAGGTGGCAAGCGTTATCCGGATTTATTGGGCGTAAAGGGAACGCAGGCGGTCTTTTAAGTCTGATGTGAAAGCCTTCGGCTTAACCGGAGTAGTGCATTGGAAACTGGGAGACTTGAGTGCAGAAGAGGAGAGTGGAACTCCATGTGTAGCGGTGAAATGCGTAGATATATGGAAGAACACCAGTGGCGAAAGCGGCTCTCTGGTCTGTAACTGACGCTGAGGTTCGAAAGCGTGGGTAGCAACCACC
ASV328	2	Different	WA1	0.224433	-1.7981	-2.02253	0.000823727	Bacteria	Firmicutes	Clostridia	Clostridia vadinBB60 group	NA	NA	NA	NA	TACGTAGGAGGCAAGCGTTATCCGGAATGACTGGGCGTAAAGGGTGCGTAGGTGGTTTGACAAGTTGGTAGCGTAACTCCGGGGCTCAACCTCGGCACTACTACCAAAACTGTTGGACTTGAGTGCAGGAGGGGCAAATGGAATTCCTAGTGTAGCGGTGGAATGCGTAGATATTAGGAGGAACACCAGTGGCGAAGGCGATTTGCTGGACTGTAACTGACACTGAGGCACGAAAGCGTGGGGAGCAAACAGG
ASV336	2	Different	WA1	0.224433	-1.7981	-2.02253	0.000406738	Bacteria	Firmicutes	Clostridia	Lachnospirales	Lachnospiraceae	Lachnospiraceae NK4A136 group	NA	NA	TACGTAGGGGGCAAGCGTTATCCGGATTCACTGGGTGTAAAGGGAGCGTAGACGGCGAGACAAGTCTGGAGTGAAAGGCCGGGGCCCAACCCCGGGACTGCTCTGGAAACTGCCTGGCTGGAGTACAGGAGAGGTAAGTGGAATTCCTAGTGTAGCGGTGAAATGCGTAGATATTAGGAGGAACACCAGTGGCGAAGGCGGCTTACTGGACTGTAACTGACGTTGAGGCTCGAAAGCGTGGGGAGCAAACAGG
ASV359	2	Different	WA1	0.224433	-1.7981	-2.02253	0.00114262	Bacteria	Firmicutes	Clostridia	Oscillospirales	Ruminococcaceae	Incertae Sedis	NA	NA	TACGTAGGGAGCGAGCGTTGTCCGGAATTACTGGGTGTAAAGGGTGCGTAGGCGGCCTTGCAAGTCAGGCGTGAAAACCATGGGCTCAACCCGTGGACTGCGTTTGAAACTGTGAGGCTTGAGTGAAGTAGAGGTAGGCGGAATTCCCGGTGTAGCGGTGAAATGCGTAGAGATCGGGAGGAACACCAGTGGCGAAGGCGGCCTACTGGGCTTTAACTGACGCTGAGGCACGAAAGCATGGGTAGCAAACAGG
ASV361	2	Different	WA1	0.224433	-1.7981	-2.02253	0.00411881	Bacteria	Bacteroidota	Bacteroidia	Bacteroidales	Muribaculaceae	NA	NA	NA	TACGGAGGATGCGAGCGTTATCCGGATTTATTGGGTTTAAAGGGTGCGTAGGCGGTCCGTTAAGTCAGCGGTAAAATTGCGGGGCTCAACCCCGTCGAGCCGTTGAAACTGGCAGACTTGAGTTGGCGAGAAGTACGCGGAATGCGCGGTGTAGCGGTGAAATGCATAGATATCGCGCAGAACTCCGATTGCGAAGGCAGCGTACCGGCGCCAGACTGACGCTGAGGCACGAAAGCGTGGGGATCGACCACC
ASV375	2	Different	WA1	-0.982555	-1.7981	-0.815546	0.0791592	Bacteria	Firmicutes	Clostridia	Peptostreptococcales-Tissierellales	Anaerovoracaceae	Family XIII UCG-001	NA	NA	TACGTAGGGGGCAAGCGTTGTCCGGAATTATTGGGCGTAAAGAGTACGTAGGCGGTCTGTTAAGCGCAAGGTGAAAGGCATAGGCTCAACCAATGTGAGCCTTGCGAACTGGCAGACTTGAGTGCAGGAGAGGAAAGCGGAATTCCTAGTGTAGCGGTGAAATGCGTAGATATTAGGAGGAACACCGGTGGCGAAGGCGGCTTTCTGGACTGAAACTGACGCTGAGGTACGAAAGCGTGGGGAGCAAACAGG
ASV378	2	Different	WA1	0.224433	-1.7981	-2.02253	0.0228986	Bacteria	Bacteroidota	Bacteroidia	Bacteroidales	Muribaculaceae	NA	NA	NA	TACGGAGGATGCGAGCGTTATCCGGATTTATTGGGTTTAAAGGGTGCGCAGGCGGAAGATCAAGTCAGCGGTAAAATTGAGAGGCTCAACCTCTTCGAGCCGTTGAAACTGGTTTTCTTGAGTGAGCGAGAAGTATGCGGAATGCGTGGTGTAGCGGTGAAATGCATAGATATCACGCAGAACTCCGATTGCGAAGGCAGCATACCGGCGCTCAACTGACGCTCATGCACGAAAGTGTGGGTATCGACCACC
ASV379	2	Different	WA1	-1.46903	-1.7981	-0.329069	0.0783587	Bacteria	Firmicutes	Clostridia	Lachnospirales	Lachnospiraceae	Roseburia	NA	NA	TACGTATGGAGCAAGCGTTATCCGGATTTACTGGGTGTAAAGGGAGCGCAGGCGGCGCGGCAAGTCTGGTGTGAAAGGCGGGGGCTCAACCCCCGGACTGCATTGGAAACTGTCGCGCTGGAGTGTCGGAGGGGCAGGCGGAATTCCTAGTGTAGCGGTGAAATGCGTAGATATTAGGAGGAACACCGGTGGCGAAGGCGGCCTGCTGGACGACAACTGACGCTGAGGCTCGAAAGCGTGGGGAGCAAACAGG
ASV386	2	Different	WA1	0.224433	-1.7981	-2.02253	0.00122053	Bacteria	Firmicutes	Clostridia	Oscillospirales	Oscillospiraceae	NA	NA	NA	TACGTAGGTGGCAAGCGTTGTCCGGATTTACTGGGTGTAAAGGGCGTGTAGCCGGGAAGGCAAGTCAGATGTGAAATCCGGAGGCTCAACCTCCGAATTGCATTTGAAACTGTTTTTCTTGAGTACTGGAGAGGCAGACGGAATTCCTTGTGTAGCGGTGAAATGCGTAGATATAAGGAGGAACACCAGTGGCGAAGGCGGTCTGCTGGACAGCAACTGACGGTGAGGCGCGAAAGCGTGGGGAGCAAACAGG
ASV393	2	Different	WA1	0.224433	-1.7981	-2.02253	0.0549886	Bacteria	Firmicutes	Clostridia	Lachnospirales	Defluviitaleaceae	Defluviitaleaceae UCG-011	NA	NA	TACGTAGGGGGCAAGCGTTATCCGGAATTACTGGGTGTAAAGGGTGCGTAGGCGGCACGCCAAGTCAGTTGTGAAACCCGTAGGCTCAACCTACGGCTTGCAATTGAAACTGGCGAGCTAGAGTACAGGAGAGGAAAGCGGAATTCCTAGTGTAGCGGTGAAATGCGTAGATATTAGGAAGAACACCGGTGGCGAAGGCGGCTTTCTGGACTGAAACTGACGCTGAGGCACGAAAGCGTGGGGAGCAAACAGG
ASV409	2	Different	WA1	0.224433	-1.7981	-2.02253	0.00221947	Bacteria	Actinobacteriota	Coriobacteriia	Coriobacteriales	Eggerthellaceae	Enterorhabdus	NA	NA	TACGTAGGGGGCGAGCGTTATCCGGATTCATTGGGCGTAAAGCGCGCGTAGGCGGGTGCCTAAGCGGGACCTCTAACCTCGGGGCTCAACCCCGAGCCGGGTCCCGAACTGGGCGCCTCGAGTGCGGTAGGGGAGATCGGAATTCCCGGTGTAGCGGTGGAATGCGCAGATATCGGGAAGAACACCGATGGCGAAGGCAGATCTCTGGGCCGCCACTGACGCTGAGGCGCGAAAGCTAGGGGAGCGAACAGG
ASV421	2	Different	WA1	-2.47447	-1.7981	0.676365	0.0180007	Bacteria	Firmicutes	Bacilli	Lactobacillales	Lactobacillaceae	Lactobacillus	NA	NA	TACGTAGGTGGCAAGCGTTATCCGGATTTATTGGGCGTAAAGGGAACGCAGGCGGTCTTTTAAGTCTGATGTGAAAGCCTTCGGCTTAACCGGAGTAGTGCATTGGAAACTGGGAGACTTGAGTGCAGAAGAGGAGAGTGGAACTCCATGTGTAGCGGTGAAATGCGTAGATATATGGAAGAACACCAGTGGCGAAAGCGGCTCTCTGGTCTGTAACTGACGCTGAGGTTCGAAAGCGTGGGTAGCCCCCCCC
ASV423	2	Different	WA1	-1.4232	-1.7981	-0.374903	0.0145651	Bacteria	Firmicutes	Clostridia	Lachnospirales	Lachnospiraceae	NA	NA	NA	TACGTAGGGGGCAAGCGTTATCCGGATTTACTGGGTGTAAAGGGAGCGTAGACGGTTATGTAAGTCTGAAGTGAAAGCCCGGGGCCCAACCCCGGGACTGCTTTGGAAACTGTGTAACTAGAGTACAGGAGGGGCAGGCGGAATTCCTGGTGTAGCGGTGAAATGCGTAGATATCAGGAGGAACACCGGCGGCGAAGGCGGCCTGCTGGACTGAAACTGACGTTGAGGCTCGAAAGCGTGGGGAGCAAACAGG
ASV425	2	Different	WA1	0.224433	-1.7981	-2.02253	0.000406738	Bacteria	Firmicutes	Clostridia	Lachnospirales	Lachnospiraceae	GCA-900066575	NA	NA	TACGTAGGGGGCAAGCGTTATCCGGATTTACTGGGTGTAAAGGGAGCGTAGGCGGTGATGCAAGTCAGAAGTGAAAGCCCGCAGCTCAACTGCGGGACTGCTTTTGAAACTGTATGACTAGATTGCAGGAGAGGTAAGTGGAATTCCTAGTGTAGCGGTGAAATGCGTAGATATTAGGAGGAACACCAGTGGCGAAGGCGGCTTACTGGACTGTAAATGACGCTGAGGCTCGAAAGCGTGGGGAGCAAACAGG
ASV444	2	Different	WA1	0.224433	-1.7981	-2.02253	0.00818732	Bacteria	Firmicutes	Clostridia	Oscillospirales	Oscillospiraceae	Colidextribacter	NA	NA	TACGTAGGTGGCGAGCGTTATCCGGATTTACTGGGTGTAAAGGGCGTGTAGGCGGGAGAGCAAGTCAGATGTGAAAACTACAGGCTTAACCTGTAGCCTGCATTTGAAACTGTTCTTCTTGAGTGATGGAGAGGCAGGCGGAATTCCTAGTGTAGCGGTGAAATGCGTAGATATTAGGAGGAACACCAGTGGCGAAGGCGGCCTGCTGGACATTAACTGACGCTGAGGCGCGAAAGCGTGGGGAGCAAACAGG
ASV447	2	Different	WA1	0.224433	-1.7981	-2.02253	0.0104254	Bacteria	Firmicutes	Bacilli	Staphylococcales	Staphylococcaceae	Staphylococcus	saprophyticus	arlettae/aureus/cohnii/edaphicus/equorum/gallinarum/haemolyticus/nepalensis/saccharolyticus/saprophyticus/succinus/xylosus	TACGTAGGTGGCAAGCGTTATCCGGAATTATTGGGCGTAAAGCGCGCGTAGGCGGTTTCTTAAGTCTGATGTGAAAGCCCACGGCTCAACCGTGGAGGGTCATTGGAAACTGGGAAACTTGAGTGCAGAAGAGGAAAGTGGAATTCCATGTGTAGCGGTGAAATGCGCAGAGATATGGAGGAACACCAGTGGCGAAGGCGACTTTCTGGTCTGTAACTGACGCTGATGTGCGAAAGCGTGGGGATCAAACAGG
ASV453	2	Different	WA1	0.224433	-1.7981	-2.02253	0.00171193	Bacteria	Firmicutes	Clostridia	Oscillospirales	Oscillospiraceae	Oscillibacter	NA	NA	TACGTAGGTGGCAAGCGTTGTCCGGATTTACTGGGTGTAAAGGGCGTGCAGCCGGGAAGACAAGTCAGATGTGAAATCCCGCGGCTCAACCGCGGAACTGCATTTGAAACTGTTTTTCTTGAGTATCGGAGAGGTAACCGGAATTCCTAGTGTAGCGGTGAAATGCGTAGATATTAGGAAGAACACCAGTGGCGAAGGCGGGTTACTGGACGACAACTGACGGTGAGGCGCGAAAGCGTGGGGAGCAAACAGG
ASV464	2	Different	WA1	0.224433	-1.7981	-2.02253	0.0549886	Bacteria	Firmicutes	Bacilli	Erysipelotrichales	Erysipelotrichaceae	Faecalibaculum	NA	NA	TACGTAGGTGGCGAGCGTTATCCGGAATGATTGGGCGTAAAGGGTGCGCAGGCGGTCCTGCAAGTCTGGAGTGAAACGTATGAGCTCAACTCATGCATGGCTCTGGAAACTGGAGGACTGGAGAGCAGGAGAGGGCGGTGGAACTCCATGTGTAGCGGTAAAATGCGTAGATATATGGAAGAACACCAGTGGCGAAGGCGGCCGCCTGGCCTGTTGCTGACGCTGAGGCACGAAAGCGTGGGGAGCAACTACC
ASV466	2	Different	WA1	0.224433	-1.7981	-2.02253	0.0549886	Bacteria	Bacteroidota	Bacteroidia	Bacteroidales	Muribaculaceae	NA	NA	NA	TACGGAGGATGCGAGCGTTATCCGGATTTATTGGGTTTAAAGGGTGCGCAGGCGGGATGCCAAGTCAGCGGTCAAATTTCGGGGCTCAACCCCGACCTGCCGTTGAAACTGGTGTCCTAGAGTGGGCGAGAAGTATGCGGAATGCGTGGTGTAGCGGTGAAATGCATAGATATCACGCAGAACTCCGATTGCGAAGGCAGCATACCGGCGCCCAACTGACGCTCATGCACGAAAGCGTGGGTATCGAACAGG
ASV467	2	Different	WA1	-1.54937	-1.7981	-0.248733	0.085448	Bacteria	Firmicutes	Clostridia	Lachnospirales	Lachnospiraceae	Lachnospiraceae NK4A136 group	NA	NA	TACGTAGGGGGCAAGCGTTATCCGGAATCACTGGGTGTAAAGGGAGCGTAGACGGCTGTGCAAGCCTGAAGTGAAAGGCGGGGGCCCAACCCTTGGACTGCTTTGGGAACTGTACGGCTGGAGTGCAGGAGAGGTAAGTGGAATTCCTAGTGTAGCGGTGAAATGCGTAGATATTAGGAGGAACACCAGTGGCGAAGGCGGCTTACTGGACTGTAACTGACGTTGAGGCTCGAAAGCGTGGGGAGCAAACAGG
ASV469	2	Different	WA1	0.513307	0.921863	0.408556	0.083909	Bacteria	Firmicutes	Clostridia	Lachnospirales	Lachnospiraceae	Lachnoclostridium	NA	NA	TACGTAGGGGGCAAGCGTTATCCGGATTTACTGGGTGTAAAGGGAGCGTAGACGGCGAAGCAAGTCTGAAGTGAAAACCCAGGGCTCAACCCTGGGACTGCTTTGGAAACTGTTTTGCTAGAGTGTCGGAGAGGTAAGTGGAATTCCTAGTGTAGCGGTGAAATGCGTAGATATTAGGAGGAACACCAGTGGCGAAGGCGGCTTACTGGACGATAACTGACGTTGAGGCTCGAAAGCGTGGGGACCCCCCCCC
ASV484	2	Different	WA1	-3.05233	-1.7981	1.25423	0.00277442	Bacteria	Firmicutes	Bacilli	Erysipelotrichales	Erysipelotrichaceae	Faecalibaculum	NA	NA	TACGTAGGTGGCGAGCGTTATCCGGAATGATTGGGCGTAAAGGGTGCGCAGGCGGTCCTGCAAGTCTGGAGTGAAACGCATGAGCTCAACTCATGCATGGCTTTGGAAACTGGAGGACTGGAGAGCAGGAGAGGGCGGTGGAACTCCATGTGTAGCGGTAAAATGCGTAGATATATGGAAGAACACCAGTGGCGAAGGCGGCCGCCTGGCCTGTTGCTGACGCTGAGGCACGAAAGCGTGGGGAGCAACTACC
ASV499	2	Different	WA1	-2.24296	-1.7981	0.444861	0.0453872	Bacteria	Firmicutes	Bacilli	Lactobacillales	Streptococcaceae	Streptococcus	NA	NA	TACGTAGGTCCCGAGCGTTATCCGGATTTATTGGGCGTAAAGCGAGCGCAGGCGGTTGGATAAGTCTGAAGTTAAAGACTGTGGCTCAACCATAGTATGCTTTGGAAACTGTTCAACTTGAGTGCAGAAGGGGAGAGTGGAATTCCATGTGTAGCGGTGGAATGCGTAGATATATGGAGGAACACCGGTGGCGAAAGCGGCTCTCTGGTCTGTAACTGACGCTGAGGCTCGAAAGCGTGGGTAGCGAACAGG
ASV528	2	Different	WA1	0.224433	-1.7981	-2.02253	0.0549886	Bacteria	Proteobacteria	Alphaproteobacteria	Rhodospirillales	NA	NA	NA	NA	TACGAAGGGGGCAAGCGTTGTTCGGAATTACTGGGCGTAAAGGGAGTGTAGGCGGTTTAGTAAGATAGTGGTGAAATCCCAGGGCTTAACTTTGGAATTGCCATTATAACTATTAGACTAGAATTACAGAGAGGATAGTGGAATACCCAGTGTAGAGGTGAAATTCGTAGATATTGGGTAGAACACCAGTGGCGAAGGCGACTATCTGGCTGTACATTGACGCTGAGGCTCGAAAGCATGGGGATCCCCCCCC
ASV535	2	Different	WA1	0.224433	-1.7981	-2.02253	0.0050515	Bacteria	Firmicutes	Clostridia	Clostridia vadinBB60 group	NA	NA	NA	NA	TACGTAGGGGGCAAGCGTTGTCCGGAATGACTGGGCGTAAAGGGAGTGTAGGCGGCTTAATAAGTTAGATGTGAAATCCCGCGGCTCAACCGCGGAACTGCATCTAAAACTGTTGAGCTGGAGTGCAGGAGAGGTGAGTGGAATTCCTAGTGTAGCGGTGGAATGCGTAGATATTAGGAGGAACACCAGAGGCGAAGGCGACTCACTGGACTGTAACTGACGCTGAGGCTCGAAAGCGTGGGGAGCAAACAGG
ASV536	2	Different	WA1	0.224433	-1.7981	-2.02253	0.0549886	Bacteria	Bacteroidota	Bacteroidia	Bacteroidales	Bacteroidaceae	Bacteroides	NA	NA	TACGGAGGATCCGAGCGTTATCCGGATTTATTGGGTTTAAAGGGAGCGTAGGTGGATTGTTAAGTCAGTTGTGAAAGTTTGCGGCTCAACCGTAAAATTGCAGTTGAAACTGGCAGTCTTGAGTACAGTAGAGGTGGGCGGAATTCGTGGTGTAGCGGTGAAATGCTTAGATATCACGAAGAACTCCGATTGCGAAGGCAGCTCACTGGACTGCAACTGACACTGATGCTCGAAAGTGTGGGTATCCCCCCCC
ASV1	3	Different	Omicron	-0.753416	10.6295	11.3829	0.0153118	Bacteria	Verrucomicrobiota	Verrucomicrobiae	Verrucomicrobiales	Akkermansiaceae	Akkermansia	muciniphila	muciniphila	TACAGAGGTCTCAAGCGTTGTTCGGAATCACTGGGCGTAAAGCGTGCGTAGGCTGTTTCGTAAGTCGTGTGTGAAAGGCGCGGGCTCAACCCGCGGACGGCACATGATACTGCGAGACTAGAGTAATGGAGGGGGAACCGGAATTCTCGGTGTAGCAGTGAAATGCGTAGATATCGAGAGGAACACTCGTGGCGAAGGCGGGTTCCTGGACATTAACTGACGCTGAGGCACGAAGGCCAGGGGAGCGAAAGGG
ASV11	3	Different	Omicron	-0.413214	7.14812	7.56133	0.0964015	Bacteria	Bacteroidota	Bacteroidia	Bacteroidales	Muribaculaceae	NA	NA	NA	TACGGAGGATGCGAGCGTTATCCGGATTTATTGGGTTTAAAGGGTGCGTAGGCGGACTGTCAAGTCAGCGGTAAAATACGGGGGCTCAACCTCCGCCCGCCGTTGAAACTGACGGTCTTGAGTGGGCGAGAAGTATGCGGAATGCGTGGTGTAGCGGTGAAATGCATAGATATCACGCAGAACTCCGATTGCGAAGGCAGCATACCGGCGCCCAACTGACGCTGAAGCACGAAAGCGTGGGTATCGAACAGG
ASV15	3	Different	Omicron	-0.163231	8.343	8.50623	3.34855e-09	Bacteria	Bacteroidota	Bacteroidia	Bacteroidales	Rikenellaceae	Alistipes	NA	NA	TACGGAGGATTCAAGCGTTATCCGGATTTATTGGGTTTAAAGGGTGCGTAGGCGGTCGGATAAGTTAGAGGTGAAATCCCGAGGCTCAACTTCGGAATTGCCTCTGATACTGTTCGGCTAGAGAGTAGTTGCGGTAGGCGGAATGTATGGTGTAGCGGTGAAATGCTTAGAGATCATACAGAACACCGATTGCGAAGGCAGCTTACCAAGCTACTTCTGACGTTGAGGCACGAAAGCGTGGGGAGCAAACAGG
ASV439	3	Different	Omicron	-0.806572	-4.00728	-3.20071	0.00420887	Bacteria	Firmicutes	Clostridia	Lachnospirales	Lachnospiraceae	Acetatifactor	NA	muris	TACGTAGGGGGCAAGCGTTATCCGGATTTACTGGGTGTAAAGGGAGCGTAGACGGCAGCGCAAGTCCGAAGTGAAAGCCCGGGGCCCAACCCCGGGACTGCTTTGGAAACTGTGAAGCTGGAGTGCGGGAGGGGCAGGCGGAATTCCTGGTGTAGCGGTGAAATGCGTAGATATCAGGAGGAACACCGGCGGCGAAGGCGGCCTGCTGGACCGTAACTGACGTTGAGGCTCGAAAGCGTGGGGAGCAAACAGG
ASV485	3	Different	Omicron	-0.806572	-4.00728	-3.20071	0.0337443	Bacteria	Firmicutes	Clostridia	Peptococcales	Peptococcaceae	NA	NA	NA	TACGTAGGGAGCAAGCGTTGTCCGGAATTACTGGGCGTAAAGGGCGCGTAGGTGGGTGCTTAAGTCAGGTGTGAAAACTCTGGGCTCAACCTGGAGACTGCACTTGAAACTGGGTATCTTGAGGGCAGGAGAGGAAAGTGGAATTCCTAGTGTAGCGGTGAAATGCGTAGATATTAGGAGGAACACCAGTGGCGAAGGCGACTTTCTGGACTGTACCTGACGCTGAGGCGCGAAAGCGTGGGTAGCGAACGGG
ASV534	3	Different	Omicron	-0.806572	-4.00728	-3.20071	0.00582363	Bacteria	Firmicutes	Clostridia	Lachnospirales	Lachnospiraceae	NA	NA	NA	TACGTAGGGGGCAAGCGTTATCCGGATTTACTGGGTGTAAAGGGAGCGTAGACGGTTGTATAAGTCTGGAGTGAAAGCCCGGGGCCCAACCCCGGGACTGCTTTGGAAACTGTGTAACTTGAGTACAGGAGGGGCAGGCGGAATTCCTGGTGTAGCGGTGAAATGCGTAGATATCAGGAGGAACACCGGCGGCGAAGGCGGCCTGCTGGACTGAAACTGACGTTGAGGCTCGAAAGCGTGGGGAGCAAACAGG
ASV570	3	Different	Omicron	-0.806572	-4.00728	-3.20071	0.000395439	Bacteria	Firmicutes	Clostridia	Lachnospirales	Lachnospiraceae	Lachnospiraceae UCG-001	NA	NA	TACGTATGGTGCAAGCGTTATCCGGATTTACTGGGTGTAAAGGGAGCGCAGGCGGTGCGGCAAGTCAGATGTGAAAGCCCGGGGCTCAACCCCGGGACTGCATTTGAAACTGCCGGGCTAGAGTGTCGGAGAGGCAAGTGGAATTCCTAGTGTAGCGGTGAAATGCGTAGATATTAGGAGGAACACCAGTGGCGAAGGCGGCTTGCTGGACGATCACTGACGCTGAGGCTCGAAAGCGTGGGGAGCAAACAGG
ASV687	3	Different	Omicron	-0.806572	-4.00728	-3.20071	0.00637092	Bacteria	Proteobacteria	Alphaproteobacteria	Sphingomonadales	Sphingomonadaceae	Sphingomonas	paucimobilis	echinoides/parapaucimobilis/paucimobilis/pseudosanguinis/sanguinis/yabuuchiae/zeae	TACGGAGGGGGCTAGCGTTGTTCGGAATTACTGGGCGTAAAGCGCACGTAGGCGGCTTTGTAAGTCAGAGGTGAAAGCCTGGAGCTCAACTCCAGAACTGCCTTTGAGACTGCATCGCTTGAATCCAGGAGAGGTCAGTGGAATTCCGAGTGTAGAGGTGAAATTCGTAGATATTCGGAAGAACACCAGTGGCGAAGGCGGCTGACTGGACTGGTATTGACGCTGAGGTGCGAAAGCGTGGGGAGCAAACAGG
ASV1	3	Different	Delta	0.684013	15.7657	15.0816	0.00171459	Bacteria	Verrucomicrobiota	Verrucomicrobiae	Verrucomicrobiales	Akkermansiaceae	Akkermansia	muciniphila	muciniphila	TACAGAGGTCTCAAGCGTTGTTCGGAATCACTGGGCGTAAAGCGTGCGTAGGCTGTTTCGTAAGTCGTGTGTGAAAGGCGCGGGCTCAACCCGCGGACGGCACATGATACTGCGAGACTAGAGTAATGGAGGGGGAACCGGAATTCTCGGTGTAGCAGTGAAATGCGTAGATATCGAGAGGAACACTCGTGGCGAAGGCGGGTTCCTGGACATTAACTGACGCTGAGGCACGAAGGCCAGGGGAGCGAAAGGG
ASV11	3	Different	Delta	-0.585411	9.36256	9.94797	4.60372e-09	Bacteria	Bacteroidota	Bacteroidia	Bacteroidales	Muribaculaceae	NA	NA	NA	TACGGAGGATGCGAGCGTTATCCGGATTTATTGGGTTTAAAGGGTGCGTAGGCGGACTGTCAAGTCAGCGGTAAAATACGGGGGCTCAACCTCCGCCCGCCGTTGAAACTGACGGTCTTGAGTGGGCGAGAAGTATGCGGAATGCGTGGTGTAGCGGTGAAATGCATAGATATCACGCAGAACTCCGATTGCGAAGGCAGCATACCGGCGCCCAACTGACGCTGAAGCACGAAAGCGTGGGTATCGAACAGG
ASV15	3	Different	Delta	-1.91372	9.01146	10.9252	0.000885687	Bacteria	Bacteroidota	Bacteroidia	Bacteroidales	Rikenellaceae	Alistipes	NA	NA	TACGGAGGATTCAAGCGTTATCCGGATTTATTGGGTTTAAAGGGTGCGTAGGCGGTCGGATAAGTTAGAGGTGAAATCCCGAGGCTCAACTTCGGAATTGCCTCTGATACTGTTCGGCTAGAGAGTAGTTGCGGTAGGCGGAATGTATGGTGTAGCGGTGAAATGCTTAGAGATCATACAGAACACCGATTGCGAAGGCAGCTTACCAAGCTACTTCTGACGTTGAGGCACGAAAGCGTGGGGAGCAAACAGG
ASV439	3	Different	Delta	-1.02907	-1.95043	-0.92136	0.000398491	Bacteria	Firmicutes	Clostridia	Lachnospirales	Lachnospiraceae	Acetatifactor	NA	muris	TACGTAGGGGGCAAGCGTTATCCGGATTTACTGGGTGTAAAGGGAGCGTAGACGGCAGCGCAAGTCCGAAGTGAAAGCCCGGGGCCCAACCCCGGGACTGCTTTGGAAACTGTGAAGCTGGAGTGCGGGAGGGGCAGGCGGAATTCCTGGTGTAGCGGTGAAATGCGTAGATATCAGGAGGAACACCGGCGGCGAAGGCGGCCTGCTGGACCGTAACTGACGTTGAGGCTCGAAAGCGTGGGGAGCAAACAGG
ASV485	3	Different	Delta	-1.32676	-1.95043	-0.623665	0.0508241	Bacteria	Firmicutes	Clostridia	Peptococcales	Peptococcaceae	NA	NA	NA	TACGTAGGGAGCAAGCGTTGTCCGGAATTACTGGGCGTAAAGGGCGCGTAGGTGGGTGCTTAAGTCAGGTGTGAAAACTCTGGGCTCAACCTGGAGACTGCACTTGAAACTGGGTATCTTGAGGGCAGGAGAGGAAAGTGGAATTCCTAGTGTAGCGGTGAAATGCGTAGATATTAGGAGGAACACCAGTGGCGAAGGCGACTTTCTGGACTGTACCTGACGCTGAGGCGCGAAAGCGTGGGTAGCGAACGGG
ASV534	3	Different	Delta	-1.39558	-1.95043	-0.554849	0.0775452	Bacteria	Firmicutes	Clostridia	Lachnospirales	Lachnospiraceae	NA	NA	NA	TACGTAGGGGGCAAGCGTTATCCGGATTTACTGGGTGTAAAGGGAGCGTAGACGGTTGTATAAGTCTGGAGTGAAAGCCCGGGGCCCAACCCCGGGACTGCTTTGGAAACTGTGTAACTTGAGTACAGGAGGGGCAGGCGGAATTCCTGGTGTAGCGGTGAAATGCGTAGATATCAGGAGGAACACCGGCGGCGAAGGCGGCCTGCTGGACTGAAACTGACGTTGAGGCTCGAAAGCGTGGGGAGCAAACAGG
ASV570	3	Different	Delta	-1.50926	-1.95043	-0.44117	0.00712917	Bacteria	Firmicutes	Clostridia	Lachnospirales	Lachnospiraceae	Lachnospiraceae UCG-001	NA	NA	TACGTATGGTGCAAGCGTTATCCGGATTTACTGGGTGTAAAGGGAGCGCAGGCGGTGCGGCAAGTCAGATGTGAAAGCCCGGGGCTCAACCCCGGGACTGCATTTGAAACTGCCGGGCTAGAGTGTCGGAGAGGCAAGTGGAATTCCTAGTGTAGCGGTGAAATGCGTAGATATTAGGAGGAACACCAGTGGCGAAGGCGGCTTGCTGGACGATCACTGACGCTGAGGCTCGAAAGCGTGGGGAGCAAACAGG
ASV687	3	Different	Delta	0.447049	-1.95043	-2.39747	0.0630865	Bacteria	Proteobacteria	Alphaproteobacteria	Sphingomonadales	Sphingomonadaceae	Sphingomonas	paucimobilis	echinoides/parapaucimobilis/paucimobilis/pseudosanguinis/sanguinis/yabuuchiae/zeae	TACGGAGGGGGCTAGCGTTGTTCGGAATTACTGGGCGTAAAGCGCACGTAGGCGGCTTTGTAAGTCAGAGGTGAAAGCCTGGAGCTCAACTCCAGAACTGCCTTTGAGACTGCATCGCTTGAATCCAGGAGAGGTCAGTGGAATTCCGAGTGTAGAGGTGAAATTCGTAGATATTCGGAAGAACACCAGTGGCGAAGGCGGCTGACTGGACTGGTATTGACGCTGAGGTGCGAAAGCGTGGGGAGCAAACAGG
ASV1	3	Different	WA1	-0.174297	15.6706	15.8449	0.00192903	Bacteria	Verrucomicrobiota	Verrucomicrobiae	Verrucomicrobiales	Akkermansiaceae	Akkermansia	muciniphila	muciniphila	TACAGAGGTCTCAAGCGTTGTTCGGAATCACTGGGCGTAAAGCGTGCGTAGGCTGTTTCGTAAGTCGTGTGTGAAAGGCGCGGGCTCAACCCGCGGACGGCACATGATACTGCGAGACTAGAGTAATGGAGGGGGAACCGGAATTCTCGGTGTAGCAGTGAAATGCGTAGATATCGAGAGGAACACTCGTGGCGAAGGCGGGTTCCTGGACATTAACTGACGCTGAGGCACGAAGGCCAGGGGAGCGAAAGGG
ASV11	3	Different	WA1	0.0705152	10.3762	10.3057	0.0204619	Bacteria	Bacteroidota	Bacteroidia	Bacteroidales	Muribaculaceae	NA	NA	NA	TACGGAGGATGCGAGCGTTATCCGGATTTATTGGGTTTAAAGGGTGCGTAGGCGGACTGTCAAGTCAGCGGTAAAATACGGGGGCTCAACCTCCGCCCGCCGTTGAAACTGACGGTCTTGAGTGGGCGAGAAGTATGCGGAATGCGTGGTGTAGCGGTGAAATGCATAGATATCACGCAGAACTCCGATTGCGAAGGCAGCATACCGGCGCCCAACTGACGCTGAAGCACGAAAGCGTGGGTATCGAACAGG
ASV15	3	Different	WA1	0.33523	12.1235	11.7883	0.0106116	Bacteria	Bacteroidota	Bacteroidia	Bacteroidales	Rikenellaceae	Alistipes	NA	NA	TACGGAGGATTCAAGCGTTATCCGGATTTATTGGGTTTAAAGGGTGCGTAGGCGGTCGGATAAGTTAGAGGTGAAATCCCGAGGCTCAACTTCGGAATTGCCTCTGATACTGTTCGGCTAGAGAGTAGTTGCGGTAGGCGGAATGTATGGTGTAGCGGTGAAATGCTTAGAGATCATACAGAACACCGATTGCGAAGGCAGCTTACCAAGCTACTTCTGACGTTGAGGCACGAAAGCGTGGGGAGCAAACAGG
ASV439	3	Different	WA1	0.224433	-1.7981	-2.02253	0.00255907	Bacteria	Firmicutes	Clostridia	Lachnospirales	Lachnospiraceae	Acetatifactor	NA	muris	TACGTAGGGGGCAAGCGTTATCCGGATTTACTGGGTGTAAAGGGAGCGTAGACGGCAGCGCAAGTCCGAAGTGAAAGCCCGGGGCCCAACCCCGGGACTGCTTTGGAAACTGTGAAGCTGGAGTGCGGGAGGGGCAGGCGGAATTCCTGGTGTAGCGGTGAAATGCGTAGATATCAGGAGGAACACCGGCGGCGAAGGCGGCCTGCTGGACCGTAACTGACGTTGAGGCTCGAAAGCGTGGGGAGCAAACAGG
ASV485	3	Different	WA1	0.224433	-1.7981	-2.02253	0.000607336	Bacteria	Firmicutes	Clostridia	Peptococcales	Peptococcaceae	NA	NA	NA	TACGTAGGGAGCAAGCGTTGTCCGGAATTACTGGGCGTAAAGGGCGCGTAGGTGGGTGCTTAAGTCAGGTGTGAAAACTCTGGGCTCAACCTGGAGACTGCACTTGAAACTGGGTATCTTGAGGGCAGGAGAGGAAAGTGGAATTCCTAGTGTAGCGGTGAAATGCGTAGATATTAGGAGGAACACCAGTGGCGAAGGCGACTTTCTGGACTGTACCTGACGCTGAGGCGCGAAAGCGTGGGTAGCGAACGGG
ASV534	3	Different	WA1	0.224433	-1.7981	-2.02253	0.0549886	Bacteria	Firmicutes	Clostridia	Lachnospirales	Lachnospiraceae	NA	NA	NA	TACGTAGGGGGCAAGCGTTATCCGGATTTACTGGGTGTAAAGGGAGCGTAGACGGTTGTATAAGTCTGGAGTGAAAGCCCGGGGCCCAACCCCGGGACTGCTTTGGAAACTGTGTAACTTGAGTACAGGAGGGGCAGGCGGAATTCCTGGTGTAGCGGTGAAATGCGTAGATATCAGGAGGAACACCGGCGGCGAAGGCGGCCTGCTGGACTGAAACTGACGTTGAGGCTCGAAAGCGTGGGGAGCAAACAGG
ASV570	3	Different	WA1	0.224433	-1.7981	-2.02253	0.00210686	Bacteria	Firmicutes	Clostridia	Lachnospirales	Lachnospiraceae	Lachnospiraceae UCG-001	NA	NA	TACGTATGGTGCAAGCGTTATCCGGATTTACTGGGTGTAAAGGGAGCGCAGGCGGTGCGGCAAGTCAGATGTGAAAGCCCGGGGCTCAACCCCGGGACTGCATTTGAAACTGCCGGGCTAGAGTGTCGGAGAGGCAAGTGGAATTCCTAGTGTAGCGGTGAAATGCGTAGATATTAGGAGGAACACCAGTGGCGAAGGCGGCTTGCTGGACGATCACTGACGCTGAGGCTCGAAAGCGTGGGGAGCAAACAGG
ASV687	3	Different	WA1	-1.1775	-1.7981	-0.620604	0.0362969	Bacteria	Proteobacteria	Alphaproteobacteria	Sphingomonadales	Sphingomonadaceae	Sphingomonas	paucimobilis	echinoides/parapaucimobilis/paucimobilis/pseudosanguinis/sanguinis/yabuuchiae/zeae	TACGGAGGGGGCTAGCGTTGTTCGGAATTACTGGGCGTAAAGCGCACGTAGGCGGCTTTGTAAGTCAGAGGTGAAAGCCTGGAGCTCAACTCCAGAACTGCCTTTGAGACTGCATCGCTTGAATCCAGGAGAGGTCAGTGGAATTCCGAGTGTAGAGGTGAAATTCGTAGATATTCGGAAGAACACCAGTGGCGAAGGCGGCTGACTGGACTGGTATTGACGCTGAGGTGCGAAAGCGTGGGGAGCAAACAGG
ASV236	3	Different	Omicron	-1.30825	-1.0057	0.302555	0.0914356	Bacteria	Firmicutes	Clostridia	Lachnospirales	Lachnospiraceae	Lachnospiraceae NK4A136 group	NA	NA	TACGTAGGGGGCAAGCGTTATCCGGATTTACTGGGTGTAAAGGGAGCGTAGACGGTGCGCCAAGTCTGGAGTGAAATGCCGCAGCTTAACTGCGGAACTGCTTTGGAAACTGGCGAACTGGAGTGCGGGAGGGGTAAGCGGAATTCCTAGTGTAGCGGTGAAATGCGTAGATATTAGGAGGAACACCGGTGGCGAAGGCGGCTTACTGGACCGTAACTGACGTTGAGGCTCGAAAGCGTGGGGAGCAAACAGG
ASV343	3	Different	Omicron	-0.806572	-4.00728	-3.20071	0.0118693	Bacteria	Firmicutes	Bacilli	Lactobacillales	Lactobacillaceae	Lactobacillus	reuteri	reuteri	TACGTAGGTGGCAAGCGTTATCCGGATTTATTGGGCGTAAAGCGAGCGCAGGCGGTCGCTTAGGTCTGATGTGAAAGCCTTCGGCTTAACCGAAGAAGTGCATCGGAAACCGGGCGACTTGAGTGCAGAAGAGGACAGTGGAACTCCATGTGTAGCGGTGGAATGCGTAGATATATGGAAGAACACCAGTGGCGAAGGCGGCTGTCTGGTCTGCAACTGACGCTGAGGCTCGAAAGCATGGGTAGCGAACAGG
ASV347	3	Different	Omicron	-0.806572	-4.00728	-3.20071	0.0128201	Bacteria	Firmicutes	Bacilli	Lactobacillales	Lactobacillaceae	Lactobacillus	NA	NA	TACGTAGGTGGCAAGCGTTATCCGGATTTATTGGGCGTAAAGCGAGCGCAGGCGGTTGCTTAGGTCTGATGTGAAAGCCTTCGGCTTAACCGAAGAAGTGCATCGGAAACCGGGCGACTTGAGTTCAGAAGAGGACAGTGGAACTCCATGTGTAGCGGTGGAATGCGTAGATATATGGAAGAACACCAGTGGCGAAGGCGGCTGTCTGGTCTGCAACTGACGCTGAGGCTCGAAAGCATGGGTAGCGAACAGG
ASV352	3	Different	Omicron	-1.53567	-1.20648	0.329196	0.00420887	Bacteria	Firmicutes	Clostridia	Lachnospirales	Lachnospiraceae	NA	NA	NA	TACGTAGGGGGCAAGCGTTATCCGGATTCACTGGGTGTAAAGGGAGCGTAGACGGCCAGGCAAGCCTGGAGTGAAAGCCCGGGGCCCAACCCCGGGACTGCTCTGGGAACTGTCCGGCTGGAGTGCGGGAGGGGCAGGCGGAATTCCTGGTGTAGCGGTGAAATGCGTAGATATCAGGAGGAACACCGGCGGCGAAGGCGGCCTGCTGGACCGCGACTGACGTTGAGGCTCGAAAGCGTGGGGAGCGAACAGG
ASV387	3	Different	Omicron	-0.806572	-4.00728	-3.20071	0.000176071	Bacteria	Firmicutes	Clostridia	Lachnospirales	Lachnospiraceae	Lachnoclostridium	NA	NA	TACGTAGGGGGCAAGCGTTATCCGGATTTACTGGGTGTAAAGGGAGCGTAGACGGCTGTGCAAGTCTGAAGTGAAAGCCCAGGGCTCAACCCTGGGACTGCTTTGGAAACTGTGGAGCTAGAGTGCTGGAGAGGTAAGTGGAATTCCTAGTGTAGCGGTGAAATGCGTAGATATTAGGAGGAACACCAGTGGCGAAGGCGGCTTACTGGACAGTAACTGACGTTGAGGCTCGAAAGCGTGGGGAGCAAACAGG
ASV388	3	Different	Omicron	-0.806572	-4.00728	-3.20071	0.0395384	Bacteria	Firmicutes	Clostridia	Lachnospirales	Lachnospiraceae	Lachnospiraceae UCG-001	NA	NA	TACGTATGGTGCAAGCGTTATCCGGATTTACTGGGTGTAAAGGGAGCGCAGGCGGCGCGGCAAGTCAGATGTGAAAGCCCGGGGCTCAACCCCGGGACTGCATTTGAAACTGCCGGGCTAGAGTGTCGGAGAGGCAAGTGGAATTCCTAGTGTAGCGGTGAAATGCGTAGATATTAGGAGGAACACCAGTGGCGAAGGCGGCTTGCTGGACGATCACTGACGCTGAGGCTCGAAAGCGTGGGGAGCAAACAGG
ASV408	3	Different	Omicron	-0.806572	-4.00728	-3.20071	0.0552373	Bacteria	Firmicutes	Clostridia	Clostridia UCG-014	NA	NA	NA	NA	TACGTAGGGAGCGAGCGTTATCCGGAATTATTGGGTGTAAAGGGTGCGTAGACGGGAAAGCAAGTTAGTTGTGAAATCCCTCGGCTTAACTGAGGAACTGCAACTAAAACTACTTTTCTTGAGTGCAGGAGAGGTAAGTGGAATTCCTAGTGTAGCGGTGAAATGCGTAGATATTAGGAGGAACACCAGTGGCGAAGGCGACTTACTGGACTGTAACTGACGTTGAGGCACGAAAGTGTGGGGAGCAAACAGG
ASV417	3	Different	Omicron	-0.806572	-4.00728	-3.20071	0.00323796	Bacteria	Firmicutes	Clostridia	Lachnospirales	Lachnospiraceae	NA	NA	NA	TACGTAGGGGGCGAGCGTTATCCGGATTTACTGGGTGTAAAGGGAGCGTAGACGGCTGGTCAAGTCTGAAGTGAAAGCCCGGGGCTTAACCCCGGAACGGCTTTGGAAACTGAGCAGCTAGAGTGCTGGAGAGGTAAGCGGAATTCCTAGTGTAGCGGTGAAATGCGTAGATATTAGGAGGAACACCAGTGGCGAAGGCGGCTTACTGGACAGTAACTGACGTTGAGGCTCGAAAGCGTGGGGAGCAAACAGG
ASV419	3	Different	Omicron	-0.806572	-4.00728	-3.20071	0.000395439	Bacteria	Firmicutes	Clostridia	Lachnospirales	Lachnospiraceae	NA	NA	NA	TACGTAGGGGGCAAGCGTTATCCGGATTTACTGGGTGTAAAGGGAGCGTAGACGGCTGTACAAGTCTGAAGTGAAAGCCCGTGGCTCAACCGCGGAACTGCTTTGGAAACTGTAAAGCTGGAGTACTGGAGAGGCAGGCGGAATTCCTAGTGTAGCGGTGAAATGCGTAGATATTAGGAGGAACACCAGTGGCGAAGGCGGCCTGCTGGACAGAAACTGACGTTGAGGCTCGAAAGCGTGGGGAGCAAACAGG
ASV424	3	Different	Omicron	-1.18177	-2.31383	-1.13206	0.000395439	Bacteria	Firmicutes	Clostridia	Lachnospirales	Lachnospiraceae	NA	NA	NA	TACGTAGGGGGCAAGCGTTATCCGGATTTACTGGGTGTAAAGGGAGCGTAGACGGTGAGGCAAGTCTGAAGTGAAAGCCCGGGGCTTAACCGCGGGACTGCTTTGGAAACTGTCTGACTGGAGTGCTGGAGAGGTAAGTGGAATTCCTAGTGTAGCGGTGAAATGCGTAGATATTAGGAGGAACACCAGTGGCGAAGGCGGCTTACTGGACAGTAACTGACGTTGAGGCTCGAAAGCGTGGGGAGCAAACAGG
ASV440	3	Different	Omicron	-0.806572	-4.00728	-3.20071	0.000391179	Bacteria	Firmicutes	Clostridia	Lachnospirales	Lachnospiraceae	Tuzzerella	NA	NA	TACGTAGGGGGCAAGCGTTATCCGGAATTACTGGGTGTAAAGGGTGAGTAGGCGGCATGGTAAGCCAGATGTGAAAGCCTTGGGCTTAACCCGAGGATTGCATTTGGAACTATCAAGCTAGAGTACAGGAGAGGAAAGCGGAATTCCTAGTGTAGCGGTGAAATGCGTAGATATTAGGAAGAACACCAGTGGCGAAGGCGGCTTTCTGGACTGAAACTGACGCTGAGGCACGAAAGCGTGGGGAGCGAACAGG
ASV458	3	Different	Omicron	-0.847541	-1.63635	-0.788812	0.00170851	Bacteria	Firmicutes	Clostridia	Lachnospirales	Lachnospiraceae	Lachnoclostridium	NA	NA	TACGTAGGGGGCAAGCGTTATCCGGATTTACTGGGTGTAAAGGGAGCGTAGACGGCCATTCAAGCCAGATGTGAAAGCCCGGGGCTCAACTCCGGGACTGCATTTGGAACTGTGCGGCTAGAGTGTCGGAGAGGCAGGCGGAATTCCTAGTGTAGCGGTGAAATGCGTAGATATTAGGAGGAACACCAGTGGCGAAGGCGGCCTGCTGGACGATGACTGACGTTGAGGCTCGAAAGCGTGGGGAGCAAACAGG
ASV465	3	Different	Omicron	-0.806572	-4.00728	-3.20071	0.000272278	Bacteria	Firmicutes	Clostridia	Oscillospirales	Ruminococcaceae	Harryflintia	NA	NA	TACGTAGGTGGCGAGCGTTGTCCGGAATTACTGGGTGTAAAGGGAGCGTAGGCGGGAGTGCAAGTTGAATGTATAAACTATCGGCTCAACTGATAGAAGCGTTCAAAACTGCACTTCTTGAGTGAAGTAGAGGCAGGCGGAATTCCTAGTGTAGCGGTGAAATGCGTAGATATTAGGAGGAACACCAGTGGCGAAGGCGGCCTGCTGGGCTTTAACTGACGCTGAGGCTCGAAAGCGTGGGTAGCAAACAGG
ASV470	3	Different	Omicron	-0.806572	-4.00728	-3.20071	0.000675879	Bacteria	Firmicutes	Clostridia	Peptostreptococcales-Tissierellales	Anaerovoracaceae	Family XIII AD3011 group	NA	NA	TACGTAGGGGGCAAGCGTTATCCGGAATTATTGGGCGTAAAGAGTGCGTAGGTGGTTACTTAAGCGCGGGGTTTAAGGCAATGGCTCAACCATTGTTCGCCCTGCGAACTGGGTTACTTGAGTGCAGGAGAGGAAAGCGGAATTCCTAGTGTAGCGGTGAAATGCGTAGATATTAGGAGGAACACCAGTGGCGAAGGCGGCTTTCTGGACTGTTACTGACACTGAGGCACGAAAGTGTGGGGAGCAAACAGG
ASV477	3	Different	Omicron	-0.806572	-4.00728	-3.20071	0.00098864	Bacteria	Firmicutes	Clostridia	Oscillospirales	Ruminococcaceae	NA	NA	NA	TACGTAGGGAGCAAGCGTTGTCCGGATTTACTGGGTGTAAAGGGTGCGTAGGCGGGAACACAAGTCAGGCGTGAAATACCGGGGCTCAACTCCGGGGCTGCGCTTGAAACTGTGTTTCTTGAGTGAAGTAGAGGCAGGCGGAATTCCTAGTGTAGCGGTGGAATGCGTAGATATTAGGAGGAACACCAGTGGCGAAGGCGGCCTGCTGGGCTTTAACTGACGCTGATGCACGAAAGCATGGGGAGCAAACAGG
ASV489	3	Different	Omicron	-0.806572	-4.00728	-3.20071	0.000638571	Bacteria	Firmicutes	Clostridia	Oscillospirales	Oscillospiraceae	Colidextribacter	NA	NA	TACGTAGGTGGCAAGCGTTATCCGGATTTACTGGGTGTAAAGGGCGTGTAGGCGGGACTGCAAGTCAGATGTGAAAACCATGGGCTCAACCTGTGGCCTGCATTTGAAACTGTAGTTCTTGAGTACTGGAGAGGCAGACGGAATTCCTAGTGTAGCGGTGAAATGCGTAGATATTAGGAGGAACACCAGTGGCGAAGGCGGTCTGCTGGACAGCAACTGACGCTGAGGCGCGAAAGCGTGGGGAGCAAACAGG
ASV490	3	Different	Omicron	-0.806572	-4.00728	-3.20071	0.00164078	Bacteria	Firmicutes	Clostridia	Oscillospirales	Oscillospiraceae	Oscillibacter	NA	NA	TACGTAGGTGGCAAGCGTTGTCCGGATTTACTGGGTGTAAAGGGCGTGCAGCCGGGCTGACAAGTCAGATGTGAAATCCCGCGGCTCAACCGCGGAACTGCATTTGAAACTGTTAGTCTTGAGTACCGGAGAGGTCATCGGAATTCCTTGTGTAGCGGTGAAATGCGTAGATATAAGGAAGAACACCAGTGGCGAAGGCGGATGACTGGACGGCAACTGACGGTGAGGCGCGAAAGCGTGGGGAGCAAACAGG
ASV502	3	Different	Omicron	-0.806572	-4.00728	-3.20071	0.00582363	Bacteria	Firmicutes	Clostridia	Lachnospirales	Lachnospiraceae	NA	NA	NA	TACGTAGGGGGCAAGCGTTATCCGGATTTACTGGGTGTAAAGGGAGCGTAGACGGCTGCGCAAGTCAGAAGTGAAAGCCCGGGGCTCAACCGCGGGACTGCTTTTGAAACTGTGTAGCTAGAGTGCAGGAGAGGTAAGTGGAATTCCTAGTGTAGCGGTGAAATGCGTAGATATTAGGAGGAACACCGGTGGCGAAGGCGGCTTACTGGACTGTAACTGACGTTGAGGCTCGAAAGCGTGGGGAGCAAACAGG
ASV507	3	Different	Omicron	-2.83338	-4.00728	-1.1739	0.0175789	Bacteria	Firmicutes	Bacilli	RF39	NA	NA	NA	NA	TACGTAGGGGGCGAGCGTTATCCGGATTTATTGGGCGTAAAGAGTTCGTAGGCGGTTTGTTAAGTCTAAAATTCAAGCCCGAGGCTTAACCTCGGTTCGTTTTAGAAACTGGCAAACTTGAGTGTGGTAGAGGCAAGTGGAATTTCTAGTGTAGCGGTTAAATGCGTAGATATTAGAAGGAACACCAGTGGCGAAGGCGGCTTGCTGGGCCATTACTGACGCTGAGGAACGAAAGCGTGGGGAGCAAATAGG
ASV513	3	Different	Omicron	-0.806572	-4.00728	-3.20071	0.000293749	Bacteria	Firmicutes	Clostridia	Oscillospirales	Ruminococcaceae	NA	NA	NA	TACGTAGGGAGCAAGCGTTGTCCGGAATTACTGGGTGTAAAGGGAGCGTAGGCGGGATAGTAAGTTGATTGTTAAAACTATCGGCTCAACTGGTAGATGCGATCAAAACTGCAATTCTTGAGTGAAGTAGAGGCAGGCGGAATTCCTAGTGTAGCGGTGAAATGCGTAGATATTAGGAGGAACACCAGTGGCGAAGGCGGCCTGCTGGGCTTTAACTGACGCTGAGGCTCGAAAGTGTGGGTAGCAAACAGG
ASV515	3	Different	Omicron	-0.806572	-4.00728	-3.20071	0.000695742	Bacteria	Firmicutes	Clostridia	Peptostreptococcales-Tissierellales	Anaerovoracaceae	Family XIII AD3011 group	NA	NA	TACGTAGGGGGCAAGCGTTATCCGGAATTATTGGGCGTAAAGAGTGCGTAGGTGGTTACCTAAGCAGGGGGTGAAAGGCAATGGCTCAACCATTGTTAGCCCTCTGAACTGGGTTACTTGAGTGCAGGAGAGGAAAGCGGAATTCCTAGTGTAGCGGTGAAATGCGTAGATATTAGGAGGAACACCAGTGGCGAAGGCGGCTTTCTGGACTGAAACTGACACTGAGGCACGAAAGTGTGGGGAGCAAACAGG
ASV520	3	Different	Omicron	-0.806572	-4.00728	-3.20071	0.00135646	Bacteria	Firmicutes	Clostridia	Lachnospirales	Lachnospiraceae	NA	NA	NA	TACGTATGGTGCAAGCGTTATCCGGATTTACTGGGTGTAAAGGGAGCGTAGACGGCTGTGCAAGTCTGAAGTGAAAGGCCGGGGCCCAACCCCGGGAGTGCTTTGGAAACTGTGCGGCTAGAGTGTCGGAGAGGCAAGTGGAATTCCCAGTGTAGCGGTGAAATGCGTAGATATTGGGAGGAACACCAGTGGCGAAGGCGTCTTGCTGGACGATGACTGACGTTGAGGCTCGAAAGCGTGGGGAGCAAACAGG
ASV525	3	Different	Omicron	-0.806572	-4.00728	-3.20071	0.00415169	Bacteria	Firmicutes	Clostridia	Oscillospirales	Oscillospiraceae	NA	NA	NA	TACGTAGGTGGCAAGCGTTGTCCGGATTTACTGGGTGTAAAGGGCGTGTAGCCGGGCTGACAAGTCAGATGTGAAATCCCGTGGCTCAACCACGGAACTGCATTTGAAACTGTCGGTCTTGAGTATCGGAGAGGCAGGCGGAATTCCTAGTGTAGCGGTGAAATGCGTAGATATTAGGAGGAACACCAGTGGCGAAGGCGGCCTGCTGGACGACAACTGACGGTGAGGCGCGAAAGCGTGGGGAGCAAACAGG
ASV526	3	Different	Omicron	-0.806572	-4.00728	-3.20071	0.00420887	Bacteria	Firmicutes	Clostridia	Lachnospirales	Lachnospiraceae	Roseburia	NA	NA	TACGTATGGAGCAAGCGTTATCCGGATTTACTGGGTGTAAAGGGAGCGCAGGCGGTCTGGCAAGTCTGATGTGAAAGGCCGGGGCTCAACTCCGGGACTGCATTGGAAACTGTCAGACTGGAGTGTCGGAGAGGTAAGCGGAATTCCTAGTGTAGCGGTGAAATGCGTAGATATTAGGAGGAACACCAGTGGCGAAGGCGGCTTACTGGACGATGACTGACGCTGAGGCTCGAAAGCGTGGGGAGCAAACAGG
ASV529	3	Different	Omicron	-0.806572	-4.00728	-3.20071	0.0302677	Bacteria	Firmicutes	Clostridia	Clostridia UCG-014	NA	NA	NA	NA	TACGTAGGGAGCGAGCGTTATCCGGATTTATTGGGTGTAAAGGGTGCGTAGACGGGGAATTAAGTTAGTTGTGAAATCCCAAGGCTCAACTTTGGAACTGCAACTAAAACTAATTTTCTTGAGTACTGGAGAGGAAAGTGGAATTCCTAGTGTAGCGGTGAAATGCGTAGATATTAGGAGGAACACCAGTGGCGAAGGCGACTTTCTGGACAGAAACTGACGTTGAGGCACGAAAGTGTGGGGAGCAAACAGG
ASV539	3	Different	Omicron	-0.806572	-4.00728	-3.20071	0.00469004	Bacteria	Actinobacteriota	Coriobacteriia	Coriobacteriales	Eggerthellaceae	Enterorhabdus	NA	NA	TACGTAGGGGGCAAGCGTTATCCGGATTCATTGGGCGTAAAGCGCGCGCAGGCGGGCTGTTAAGCGGGACCTCTAATCCCAGGGCTCAACCTTGGGCCGGGTCCCGAACTGGCAGCCTCGGGTTCGGTAGGGGTAGACGGAATTCCCGGTGTAGCGGTGGAATGCGCAGATATCGGGAAGAACACCGATGGCGAAGGCAGTCTACTGGGCCGCAACCGACGCTGAGGCGCGAAAGCTAGGGGAGCGAACAGG
ASV542	3	Different	Omicron	-0.806572	-4.00728	-3.20071	0.000130567	Bacteria	Firmicutes	Bacilli	Erysipelotrichales	Erysipelatoclostridiaceae	NA	NA	NA	TACGTAGGTGGCGAGCGTTATCCGGAATTATTGGGCGTAAAGAGGGAGCAGGCGGCAGCTAAGGTCTGCGGTGAAAGCCCGAAGCTAAACTTCGGTAAGCCGTGGAAACCGAGCAGCTAGAGTGCAGTAGAGGATCGTGGAATTCCATGTGTAGCGGTGAAATGCGTAGATATATGGAGGAACACCAGTGGCGAAGGCGACGATCTGGGCTGCAACTGACGCTCAGTCCCGAAAGCGTGGGGAGCAAATAGG
ASV545	3	Different	Omicron	-0.806572	-4.00728	-3.20071	0.000464964	Bacteria	Firmicutes	Clostridia	Clostridia vadinBB60 group	NA	NA	NA	NA	TACGTAGGGGGCGAGCGTTGTCCGGAATGACTGGGCGTAAAGGGAGTGTAGGCGGCTGTGCAAGTTAGATGTGAAATCCCATGGCTTAACCATGGAACTGCATCTAAAACTGCATAGCTGGAGTGCAGGAGAGGTGAGTGGAATTCCTAGTGTAGCGGTGGAATGCGTAGATATTAGGAGGAACACCAGAGGCGAAGGCGACTCACTGGACTGTAACTGACGCTGAGGCTCGAAAGCGTGGGGAGCAAACAGG
ASV566	3	Different	Omicron	-2.45423	-4.00728	-1.55305	1.19313e-05	Bacteria	Firmicutes	Bacilli	Lactobacillales	Enterococcaceae	Enterococcus	NA	casseliflavus/faecium/flavescens/gallinarum/saccharolyticus/thailandicus	TACGTAGGTGGCAAGCGTTGTCCGGATTTATTGGGCGTAAAGCGAGCGCAGGCGGTTTCTTAAGTCTGATGTGAAAGCCCCCGGCTCAACCGGGGAGGGTCATTGGAAACTGGGAGACTTGAGTGCAGAAGAGGAGAGTGGAATTCCATGTGTAGCGGTGAAATGCGTAGATATATGGAGGAACACCAGTGGCGAAGGCGGCTCTCTGGTCTGTAACTGACGCTGAGGCTCGAAAGCGTGGGGAGCGAACAGG
ASV569	3	Different	Omicron	-0.806572	-4.00728	-3.20071	0.0291131	Bacteria	Firmicutes	Clostridia	Oscillospirales	Oscillospiraceae	Intestinimonas	NA	NA	TACGTAGGTGGCGAGCGTTATCCGGATTTACTGGGTGTAAAGGGCGTGTAGGCGGGATTGCAAGTCAGATGTGAAAACTATGGGCTCAACCCATAGCCTGCATTTGAAACTGTAGTTCTTGAGTGCTGGAGAGGCAATCGGAATTCCGTGTGTAGCGGTGAAATGCGTAGATATACGGAGGAACACCAGTGGCGAAGGCGGATTGCTGGACAGTAACTGACGCTGAGGCGCGAAAGCGTGGGGAGCAAACAGG
ASV572	3	Different	Omicron	-0.806572	-4.00728	-3.20071	0.000293749	Bacteria	Firmicutes	Clostridia	Oscillospirales	Ruminococcaceae	Harryflintia	NA	NA	TACGTAGGTGGCGAGCGTTGTCCGGAATTACTGGGTGTAAAGGGAGCGTAGGCGGGATATTAAGTTGAATGTATAAACTACCGGCTTAACCGATAGAAGCGTTCAAAACTGATATTCTTGAGTGAAGTAGAGGCAGGCGGAATTCCTAGTGTAGCGGTGAAATGCGTAGATATTAGGAGGAACACCAGTGGCGAAGGCGGCCTGCTGGGCTTTAACTGACGCTGAGGCTCGAAAGCGTGGGTAGCAAACAGG
ASV575	3	Different	Omicron	-0.806572	-4.00728	-3.20071	0.00267494	Bacteria	Firmicutes	Clostridia	Lachnospirales	Lachnospiraceae	NA	NA	NA	TACGTAGGGGGCAAGCGTTATCCGGATTTACTGGGTGTAAAGGGAGCGTAGACGGTTGTGCAAGTCTGAAGTGAAAGCCCGCGGCTCAACTGCGGAACGGCTTTGGAAACTGTGTAACTGGAGTGCTGGAGAGGTAAGCGGAATTCCTGGTGTAGCGGTGAAATGCGTAGAGATCAGGAGGAACACCGGCGGCGAAGGCGGCTTACTGGACAGTAACTGACGTTGAGGCTCGAAAGCGTGGGGAGCAAACAGG
ASV577	3	Different	Omicron	-0.806572	-4.00728	-3.20071	0.000268799	Bacteria	Firmicutes	Clostridia	Lachnospirales	Lachnospiraceae	NA	NA	NA	TACGTAGGGGGCGAGCGTTATCCGGATTCACTGGGTGTAAAGGGAGCGTAGACGGCCAAGCAAGCCAGGGGTGAAAGCCCGGGGCCCAACCCCGGGACTGCCCTTGGAACTGCTTGGCTGGAGTGCGGGAGGGGCAGGCGGAATTCCTGGTGTAGCGGTGAAATGCGTAGATATCAGGAGGAACACCGGCGGCGAAGGCGGCCTGCTGGACCGCTACTGACGTTGAGGCTCGAAAGCGTGGGGAGCGAACAGG
ASV588	3	Different	Omicron	-0.806572	-4.00728	-3.20071	0.000210884	Bacteria	Firmicutes	Clostridia	Lachnospirales	Lachnospiraceae	Roseburia	NA	NA	TACGTATGGAGCAAGCGTTATCCGGATTTACTGGGTGTAAAGGGAGCGCAGGCGGTCTGGCAAGTCTGATGTGAAAGGCCGGGGCTCAACCCCGGGACTGCATTGGAAACTGTCAGACTGGAGTGTCGGAGAGGTAAGCGGAATTCCTAGTGTAGCGGTGAAATGCGTAGATATTAGGAGGAACACCAGTGGCGAAGGCGGCTTACTGGACGATGACTGACGCTGAGGCTCGAAAGCGTGGGGAGCAAACAGG
ASV604	3	Different	Omicron	-0.806572	-4.00728	-3.20071	0.00160891	Bacteria	Firmicutes	Clostridia	Oscillospirales	Ruminococcaceae	Incertae Sedis	NA	NA	TACGTAGGGAGCAAGCGTTGTCCGGATTTACTGGGTGTAAAGGGTGCGTAGGCGGCTTTGCAAGTCAGAAGTGAAATCCATGGGCTTAACCCATGAACTGCTTTTGAAACTGCAGAGCTTGAGTGGAGTAGAGGTAGGCGGAATTCCCGGTGTAGCGGTGAAATGCGTAGAGATCGGGAGGAACACCAGTGGCGAAGGCGGCCTACTGGGCTCTAACTGACGCTGAGGCACGAAAGCGTGGGTAGCAAACAGG
ASV605	3	Different	Omicron	-0.806572	-4.00728	-3.20071	0.000241173	Bacteria	Firmicutes	Clostridia	Oscillospirales	Oscillospiraceae	Colidextribacter	NA	NA	TACGTAGGTGGCAAGCGTTATCCGGATTTACTGGGTGTAAAGGGCGTGTAGGCGGGAAAGCAAGTCAGATGTGAAAACCATGGGCTCAACCTGTGGCCTGCATTTGAAACTGTTTTTCTTGAGTACTGGAGAGGCAGACGGAATTCCTCGTGTAGCGGTGAAATGCGTAGATATGAGGAGGAACACCAGTGGCGAAGGCGGTCTGCTGGACAGCAACTGACGCTGAGGCGCGAAAGCGTGGGGAGCAAACAGG
ASV236	3	Different	Delta	0.447049	-1.95043	-2.39747	0.0453476	Bacteria	Firmicutes	Clostridia	Lachnospirales	Lachnospiraceae	Lachnospiraceae NK4A136 group	NA	NA	TACGTAGGGGGCAAGCGTTATCCGGATTTACTGGGTGTAAAGGGAGCGTAGACGGTGCGCCAAGTCTGGAGTGAAATGCCGCAGCTTAACTGCGGAACTGCTTTGGAAACTGGCGAACTGGAGTGCGGGAGGGGTAAGCGGAATTCCTAGTGTAGCGGTGAAATGCGTAGATATTAGGAGGAACACCGGTGGCGAAGGCGGCTTACTGGACCGTAACTGACGTTGAGGCTCGAAAGCGTGGGGAGCAAACAGG
ASV343	3	Different	Delta	0.447049	-1.95043	-2.39747	0.00838464	Bacteria	Firmicutes	Bacilli	Lactobacillales	Lactobacillaceae	Lactobacillus	reuteri	reuteri	TACGTAGGTGGCAAGCGTTATCCGGATTTATTGGGCGTAAAGCGAGCGCAGGCGGTCGCTTAGGTCTGATGTGAAAGCCTTCGGCTTAACCGAAGAAGTGCATCGGAAACCGGGCGACTTGAGTGCAGAAGAGGACAGTGGAACTCCATGTGTAGCGGTGGAATGCGTAGATATATGGAAGAACACCAGTGGCGAAGGCGGCTGTCTGGTCTGCAACTGACGCTGAGGCTCGAAAGCATGGGTAGCGAACAGG
ASV347	3	Different	Delta	0.447049	-1.95043	-2.39747	0.00861696	Bacteria	Firmicutes	Bacilli	Lactobacillales	Lactobacillaceae	Lactobacillus	NA	NA	TACGTAGGTGGCAAGCGTTATCCGGATTTATTGGGCGTAAAGCGAGCGCAGGCGGTTGCTTAGGTCTGATGTGAAAGCCTTCGGCTTAACCGAAGAAGTGCATCGGAAACCGGGCGACTTGAGTTCAGAAGAGGACAGTGGAACTCCATGTGTAGCGGTGGAATGCGTAGATATATGGAAGAACACCAGTGGCGAAGGCGGCTGTCTGGTCTGCAACTGACGCTGAGGCTCGAAAGCATGGGTAGCGAACAGG
ASV352	3	Different	Delta	0.447049	-1.95043	-2.39747	0.0453476	Bacteria	Firmicutes	Clostridia	Lachnospirales	Lachnospiraceae	NA	NA	NA	TACGTAGGGGGCAAGCGTTATCCGGATTCACTGGGTGTAAAGGGAGCGTAGACGGCCAGGCAAGCCTGGAGTGAAAGCCCGGGGCCCAACCCCGGGACTGCTCTGGGAACTGTCCGGCTGGAGTGCGGGAGGGGCAGGCGGAATTCCTGGTGTAGCGGTGAAATGCGTAGATATCAGGAGGAACACCGGCGGCGAAGGCGGCCTGCTGGACCGCGACTGACGTTGAGGCTCGAAAGCGTGGGGAGCGAACAGG
ASV387	3	Different	Delta	2.09468	-0.302799	-2.39747	0.0147528	Bacteria	Firmicutes	Clostridia	Lachnospirales	Lachnospiraceae	Lachnoclostridium	NA	NA	TACGTAGGGGGCAAGCGTTATCCGGATTTACTGGGTGTAAAGGGAGCGTAGACGGCTGTGCAAGTCTGAAGTGAAAGCCCAGGGCTCAACCCTGGGACTGCTTTGGAAACTGTGGAGCTAGAGTGCTGGAGAGGTAAGTGGAATTCCTAGTGTAGCGGTGAAATGCGTAGATATTAGGAGGAACACCAGTGGCGAAGGCGGCTTACTGGACAGTAACTGACGTTGAGGCTCGAAAGCGTGGGGAGCAAACAGG
ASV388	3	Different	Delta	0.447049	-1.95043	-2.39747	0.0453476	Bacteria	Firmicutes	Clostridia	Lachnospirales	Lachnospiraceae	Lachnospiraceae UCG-001	NA	NA	TACGTATGGTGCAAGCGTTATCCGGATTTACTGGGTGTAAAGGGAGCGCAGGCGGCGCGGCAAGTCAGATGTGAAAGCCCGGGGCTCAACCCCGGGACTGCATTTGAAACTGCCGGGCTAGAGTGTCGGAGAGGCAAGTGGAATTCCTAGTGTAGCGGTGAAATGCGTAGATATTAGGAGGAACACCAGTGGCGAAGGCGGCTTGCTGGACGATCACTGACGCTGAGGCTCGAAAGCGTGGGGAGCAAACAGG
ASV408	3	Different	Delta	2.73668	0.339201	-2.39747	0.0775452	Bacteria	Firmicutes	Clostridia	Clostridia UCG-014	NA	NA	NA	NA	TACGTAGGGAGCGAGCGTTATCCGGAATTATTGGGTGTAAAGGGTGCGTAGACGGGAAAGCAAGTTAGTTGTGAAATCCCTCGGCTTAACTGAGGAACTGCAACTAAAACTACTTTTCTTGAGTGCAGGAGAGGTAAGTGGAATTCCTAGTGTAGCGGTGAAATGCGTAGATATTAGGAGGAACACCAGTGGCGAAGGCGACTTACTGGACTGTAACTGACGTTGAGGCACGAAAGTGTGGGGAGCAAACAGG
ASV417	3	Different	Delta	0.447049	-1.95043	-2.39747	0.00255485	Bacteria	Firmicutes	Clostridia	Lachnospirales	Lachnospiraceae	NA	NA	NA	TACGTAGGGGGCGAGCGTTATCCGGATTTACTGGGTGTAAAGGGAGCGTAGACGGCTGGTCAAGTCTGAAGTGAAAGCCCGGGGCTTAACCCCGGAACGGCTTTGGAAACTGAGCAGCTAGAGTGCTGGAGAGGTAAGCGGAATTCCTAGTGTAGCGGTGAAATGCGTAGATATTAGGAGGAACACCAGTGGCGAAGGCGGCTTACTGGACAGTAACTGACGTTGAGGCTCGAAAGCGTGGGGAGCAAACAGG
ASV419	3	Different	Delta	0.447049	-1.95043	-2.39747	0.00172209	Bacteria	Firmicutes	Clostridia	Lachnospirales	Lachnospiraceae	NA	NA	NA	TACGTAGGGGGCAAGCGTTATCCGGATTTACTGGGTGTAAAGGGAGCGTAGACGGCTGTACAAGTCTGAAGTGAAAGCCCGTGGCTCAACCGCGGAACTGCTTTGGAAACTGTAAAGCTGGAGTACTGGAGAGGCAGGCGGAATTCCTAGTGTAGCGGTGAAATGCGTAGATATTAGGAGGAACACCAGTGGCGAAGGCGGCCTGCTGGACAGAAACTGACGTTGAGGCTCGAAAGCGTGGGGAGCAAACAGG
ASV424	3	Different	Delta	0.447049	-1.95043	-2.39747	0.0453476	Bacteria	Firmicutes	Clostridia	Lachnospirales	Lachnospiraceae	NA	NA	NA	TACGTAGGGGGCAAGCGTTATCCGGATTTACTGGGTGTAAAGGGAGCGTAGACGGTGAGGCAAGTCTGAAGTGAAAGCCCGGGGCTTAACCGCGGGACTGCTTTGGAAACTGTCTGACTGGAGTGCTGGAGAGGTAAGTGGAATTCCTAGTGTAGCGGTGAAATGCGTAGATATTAGGAGGAACACCAGTGGCGAAGGCGGCTTACTGGACAGTAACTGACGTTGAGGCTCGAAAGCGTGGGGAGCAAACAGG
ASV440	3	Different	Delta	0.447049	-1.95043	-2.39747	0.00493968	Bacteria	Firmicutes	Clostridia	Lachnospirales	Lachnospiraceae	Tuzzerella	NA	NA	TACGTAGGGGGCAAGCGTTATCCGGAATTACTGGGTGTAAAGGGTGAGTAGGCGGCATGGTAAGCCAGATGTGAAAGCCTTGGGCTTAACCCGAGGATTGCATTTGGAACTATCAAGCTAGAGTACAGGAGAGGAAAGCGGAATTCCTAGTGTAGCGGTGAAATGCGTAGATATTAGGAAGAACACCAGTGGCGAAGGCGGCTTTCTGGACTGAAACTGACGCTGAGGCACGAAAGCGTGGGGAGCGAACAGG
ASV458	3	Different	Delta	0.447049	-1.95043	-2.39747	0.0453476	Bacteria	Firmicutes	Clostridia	Lachnospirales	Lachnospiraceae	Lachnoclostridium	NA	NA	TACGTAGGGGGCAAGCGTTATCCGGATTTACTGGGTGTAAAGGGAGCGTAGACGGCCATTCAAGCCAGATGTGAAAGCCCGGGGCTCAACTCCGGGACTGCATTTGGAACTGTGCGGCTAGAGTGTCGGAGAGGCAGGCGGAATTCCTAGTGTAGCGGTGAAATGCGTAGATATTAGGAGGAACACCAGTGGCGAAGGCGGCCTGCTGGACGATGACTGACGTTGAGGCTCGAAAGCGTGGGGAGCAAACAGG
ASV465	3	Different	Delta	0.447049	-1.95043	-2.39747	0.000304488	Bacteria	Firmicutes	Clostridia	Oscillospirales	Ruminococcaceae	Harryflintia	NA	NA	TACGTAGGTGGCGAGCGTTGTCCGGAATTACTGGGTGTAAAGGGAGCGTAGGCGGGAGTGCAAGTTGAATGTATAAACTATCGGCTCAACTGATAGAAGCGTTCAAAACTGCACTTCTTGAGTGAAGTAGAGGCAGGCGGAATTCCTAGTGTAGCGGTGAAATGCGTAGATATTAGGAGGAACACCAGTGGCGAAGGCGGCCTGCTGGGCTTTAACTGACGCTGAGGCTCGAAAGCGTGGGTAGCAAACAGG
ASV470	3	Different	Delta	0.447049	-1.95043	-2.39747	0.0034747	Bacteria	Firmicutes	Clostridia	Peptostreptococcales-Tissierellales	Anaerovoracaceae	Family XIII AD3011 group	NA	NA	TACGTAGGGGGCAAGCGTTATCCGGAATTATTGGGCGTAAAGAGTGCGTAGGTGGTTACTTAAGCGCGGGGTTTAAGGCAATGGCTCAACCATTGTTCGCCCTGCGAACTGGGTTACTTGAGTGCAGGAGAGGAAAGCGGAATTCCTAGTGTAGCGGTGAAATGCGTAGATATTAGGAGGAACACCAGTGGCGAAGGCGGCTTTCTGGACTGTTACTGACACTGAGGCACGAAAGTGTGGGGAGCAAACAGG
ASV477	3	Different	Delta	0.447049	-1.95043	-2.39747	0.0952623	Bacteria	Firmicutes	Clostridia	Oscillospirales	Ruminococcaceae	NA	NA	NA	TACGTAGGGAGCAAGCGTTGTCCGGATTTACTGGGTGTAAAGGGTGCGTAGGCGGGAACACAAGTCAGGCGTGAAATACCGGGGCTCAACTCCGGGGCTGCGCTTGAAACTGTGTTTCTTGAGTGAAGTAGAGGCAGGCGGAATTCCTAGTGTAGCGGTGGAATGCGTAGATATTAGGAGGAACACCAGTGGCGAAGGCGGCCTGCTGGGCTTTAACTGACGCTGATGCACGAAAGCATGGGGAGCAAACAGG
ASV489	3	Different	Delta	0.447049	-1.95043	-2.39747	0.00530535	Bacteria	Firmicutes	Clostridia	Oscillospirales	Oscillospiraceae	Colidextribacter	NA	NA	TACGTAGGTGGCAAGCGTTATCCGGATTTACTGGGTGTAAAGGGCGTGTAGGCGGGACTGCAAGTCAGATGTGAAAACCATGGGCTCAACCTGTGGCCTGCATTTGAAACTGTAGTTCTTGAGTACTGGAGAGGCAGACGGAATTCCTAGTGTAGCGGTGAAATGCGTAGATATTAGGAGGAACACCAGTGGCGAAGGCGGTCTGCTGGACAGCAACTGACGCTGAGGCGCGAAAGCGTGGGGAGCAAACAGG
ASV490	3	Different	Delta	0.447049	-1.95043	-2.39747	0.00826178	Bacteria	Firmicutes	Clostridia	Oscillospirales	Oscillospiraceae	Oscillibacter	NA	NA	TACGTAGGTGGCAAGCGTTGTCCGGATTTACTGGGTGTAAAGGGCGTGCAGCCGGGCTGACAAGTCAGATGTGAAATCCCGCGGCTCAACCGCGGAACTGCATTTGAAACTGTTAGTCTTGAGTACCGGAGAGGTCATCGGAATTCCTTGTGTAGCGGTGAAATGCGTAGATATAAGGAAGAACACCAGTGGCGAAGGCGGATGACTGGACGGCAACTGACGGTGAGGCGCGAAAGCGTGGGGAGCAAACAGG
ASV502	3	Different	Delta	2.25648	-0.14099	-2.39747	0.0453476	Bacteria	Firmicutes	Clostridia	Lachnospirales	Lachnospiraceae	NA	NA	NA	TACGTAGGGGGCAAGCGTTATCCGGATTTACTGGGTGTAAAGGGAGCGTAGACGGCTGCGCAAGTCAGAAGTGAAAGCCCGGGGCTCAACCGCGGGACTGCTTTTGAAACTGTGTAGCTAGAGTGCAGGAGAGGTAAGTGGAATTCCTAGTGTAGCGGTGAAATGCGTAGATATTAGGAGGAACACCGGTGGCGAAGGCGGCTTACTGGACTGTAACTGACGTTGAGGCTCGAAAGCGTGGGGAGCAAACAGG
ASV507	3	Different	Delta	0.447049	-1.95043	-2.39747	0.00527768	Bacteria	Firmicutes	Bacilli	RF39	NA	NA	NA	NA	TACGTAGGGGGCGAGCGTTATCCGGATTTATTGGGCGTAAAGAGTTCGTAGGCGGTTTGTTAAGTCTAAAATTCAAGCCCGAGGCTTAACCTCGGTTCGTTTTAGAAACTGGCAAACTTGAGTGTGGTAGAGGCAAGTGGAATTTCTAGTGTAGCGGTTAAATGCGTAGATATTAGAAGGAACACCAGTGGCGAAGGCGGCTTGCTGGGCCATTACTGACGCTGAGGAACGAAAGCGTGGGGAGCAAATAGG
ASV513	3	Different	Delta	0.447049	-1.95043	-2.39747	0.00653349	Bacteria	Firmicutes	Clostridia	Oscillospirales	Ruminococcaceae	NA	NA	NA	TACGTAGGGAGCAAGCGTTGTCCGGAATTACTGGGTGTAAAGGGAGCGTAGGCGGGATAGTAAGTTGATTGTTAAAACTATCGGCTCAACTGGTAGATGCGATCAAAACTGCAATTCTTGAGTGAAGTAGAGGCAGGCGGAATTCCTAGTGTAGCGGTGAAATGCGTAGATATTAGGAGGAACACCAGTGGCGAAGGCGGCCTGCTGGGCTTTAACTGACGCTGAGGCTCGAAAGTGTGGGTAGCAAACAGG
ASV515	3	Different	Delta	0.447049	-1.95043	-2.39747	0.000893066	Bacteria	Firmicutes	Clostridia	Peptostreptococcales-Tissierellales	Anaerovoracaceae	Family XIII AD3011 group	NA	NA	TACGTAGGGGGCAAGCGTTATCCGGAATTATTGGGCGTAAAGAGTGCGTAGGTGGTTACCTAAGCAGGGGGTGAAAGGCAATGGCTCAACCATTGTTAGCCCTCTGAACTGGGTTACTTGAGTGCAGGAGAGGAAAGCGGAATTCCTAGTGTAGCGGTGAAATGCGTAGATATTAGGAGGAACACCAGTGGCGAAGGCGGCTTTCTGGACTGAAACTGACACTGAGGCACGAAAGTGTGGGGAGCAAACAGG
ASV520	3	Different	Delta	0.447049	-1.95043	-2.39747	0.0453476	Bacteria	Firmicutes	Clostridia	Lachnospirales	Lachnospiraceae	NA	NA	NA	TACGTATGGTGCAAGCGTTATCCGGATTTACTGGGTGTAAAGGGAGCGTAGACGGCTGTGCAAGTCTGAAGTGAAAGGCCGGGGCCCAACCCCGGGAGTGCTTTGGAAACTGTGCGGCTAGAGTGTCGGAGAGGCAAGTGGAATTCCCAGTGTAGCGGTGAAATGCGTAGATATTGGGAGGAACACCAGTGGCGAAGGCGTCTTGCTGGACGATGACTGACGTTGAGGCTCGAAAGCGTGGGGAGCAAACAGG
ASV525	3	Different	Delta	0.447049	-1.95043	-2.39747	0.00234424	Bacteria	Firmicutes	Clostridia	Oscillospirales	Oscillospiraceae	NA	NA	NA	TACGTAGGTGGCAAGCGTTGTCCGGATTTACTGGGTGTAAAGGGCGTGTAGCCGGGCTGACAAGTCAGATGTGAAATCCCGTGGCTCAACCACGGAACTGCATTTGAAACTGTCGGTCTTGAGTATCGGAGAGGCAGGCGGAATTCCTAGTGTAGCGGTGAAATGCGTAGATATTAGGAGGAACACCAGTGGCGAAGGCGGCCTGCTGGACGACAACTGACGGTGAGGCGCGAAAGCGTGGGGAGCAAACAGG
ASV526	3	Different	Delta	0.447049	-1.95043	-2.39747	0.000694077	Bacteria	Firmicutes	Clostridia	Lachnospirales	Lachnospiraceae	Roseburia	NA	NA	TACGTATGGAGCAAGCGTTATCCGGATTTACTGGGTGTAAAGGGAGCGCAGGCGGTCTGGCAAGTCTGATGTGAAAGGCCGGGGCTCAACTCCGGGACTGCATTGGAAACTGTCAGACTGGAGTGTCGGAGAGGTAAGCGGAATTCCTAGTGTAGCGGTGAAATGCGTAGATATTAGGAGGAACACCAGTGGCGAAGGCGGCTTACTGGACGATGACTGACGCTGAGGCTCGAAAGCGTGGGGAGCAAACAGG
ASV529	3	Different	Delta	0.447049	-1.95043	-2.39747	0.0101969	Bacteria	Firmicutes	Clostridia	Clostridia UCG-014	NA	NA	NA	NA	TACGTAGGGAGCGAGCGTTATCCGGATTTATTGGGTGTAAAGGGTGCGTAGACGGGGAATTAAGTTAGTTGTGAAATCCCAAGGCTCAACTTTGGAACTGCAACTAAAACTAATTTTCTTGAGTACTGGAGAGGAAAGTGGAATTCCTAGTGTAGCGGTGAAATGCGTAGATATTAGGAGGAACACCAGTGGCGAAGGCGACTTTCTGGACAGAAACTGACGTTGAGGCACGAAAGTGTGGGGAGCAAACAGG
ASV539	3	Different	Delta	0.447049	-1.95043	-2.39747	0.0781066	Bacteria	Actinobacteriota	Coriobacteriia	Coriobacteriales	Eggerthellaceae	Enterorhabdus	NA	NA	TACGTAGGGGGCAAGCGTTATCCGGATTCATTGGGCGTAAAGCGCGCGCAGGCGGGCTGTTAAGCGGGACCTCTAATCCCAGGGCTCAACCTTGGGCCGGGTCCCGAACTGGCAGCCTCGGGTTCGGTAGGGGTAGACGGAATTCCCGGTGTAGCGGTGGAATGCGCAGATATCGGGAAGAACACCGATGGCGAAGGCAGTCTACTGGGCCGCAACCGACGCTGAGGCGCGAAAGCTAGGGGAGCGAACAGG
ASV542	3	Different	Delta	0.447049	-1.95043	-2.39747	0.00682435	Bacteria	Firmicutes	Bacilli	Erysipelotrichales	Erysipelatoclostridiaceae	NA	NA	NA	TACGTAGGTGGCGAGCGTTATCCGGAATTATTGGGCGTAAAGAGGGAGCAGGCGGCAGCTAAGGTCTGCGGTGAAAGCCCGAAGCTAAACTTCGGTAAGCCGTGGAAACCGAGCAGCTAGAGTGCAGTAGAGGATCGTGGAATTCCATGTGTAGCGGTGAAATGCGTAGATATATGGAGGAACACCAGTGGCGAAGGCGACGATCTGGGCTGCAACTGACGCTCAGTCCCGAAAGCGTGGGGAGCAAATAGG
ASV545	3	Different	Delta	0.447049	-1.95043	-2.39747	0.0307846	Bacteria	Firmicutes	Clostridia	Clostridia vadinBB60 group	NA	NA	NA	NA	TACGTAGGGGGCGAGCGTTGTCCGGAATGACTGGGCGTAAAGGGAGTGTAGGCGGCTGTGCAAGTTAGATGTGAAATCCCATGGCTTAACCATGGAACTGCATCTAAAACTGCATAGCTGGAGTGCAGGAGAGGTGAGTGGAATTCCTAGTGTAGCGGTGGAATGCGTAGATATTAGGAGGAACACCAGAGGCGAAGGCGACTCACTGGACTGTAACTGACGCTGAGGCTCGAAAGCGTGGGGAGCAAACAGG
ASV566	3	Different	Delta	0.447049	-1.95043	-2.39747	0.0051301	Bacteria	Firmicutes	Bacilli	Lactobacillales	Enterococcaceae	Enterococcus	NA	casseliflavus/faecium/flavescens/gallinarum/saccharolyticus/thailandicus	TACGTAGGTGGCAAGCGTTGTCCGGATTTATTGGGCGTAAAGCGAGCGCAGGCGGTTTCTTAAGTCTGATGTGAAAGCCCCCGGCTCAACCGGGGAGGGTCATTGGAAACTGGGAGACTTGAGTGCAGAAGAGGAGAGTGGAATTCCATGTGTAGCGGTGAAATGCGTAGATATATGGAGGAACACCAGTGGCGAAGGCGGCTCTCTGGTCTGTAACTGACGCTGAGGCTCGAAAGCGTGGGGAGCGAACAGG
ASV569	3	Different	Delta	0.447049	-1.95043	-2.39747	0.0453476	Bacteria	Firmicutes	Clostridia	Oscillospirales	Oscillospiraceae	Intestinimonas	NA	NA	TACGTAGGTGGCGAGCGTTATCCGGATTTACTGGGTGTAAAGGGCGTGTAGGCGGGATTGCAAGTCAGATGTGAAAACTATGGGCTCAACCCATAGCCTGCATTTGAAACTGTAGTTCTTGAGTGCTGGAGAGGCAATCGGAATTCCGTGTGTAGCGGTGAAATGCGTAGATATACGGAGGAACACCAGTGGCGAAGGCGGATTGCTGGACAGTAACTGACGCTGAGGCGCGAAAGCGTGGGGAGCAAACAGG
ASV572	3	Different	Delta	0.447049	-1.95043	-2.39747	0.0453476	Bacteria	Firmicutes	Clostridia	Oscillospirales	Ruminococcaceae	Harryflintia	NA	NA	TACGTAGGTGGCGAGCGTTGTCCGGAATTACTGGGTGTAAAGGGAGCGTAGGCGGGATATTAAGTTGAATGTATAAACTACCGGCTTAACCGATAGAAGCGTTCAAAACTGATATTCTTGAGTGAAGTAGAGGCAGGCGGAATTCCTAGTGTAGCGGTGAAATGCGTAGATATTAGGAGGAACACCAGTGGCGAAGGCGGCCTGCTGGGCTTTAACTGACGCTGAGGCTCGAAAGCGTGGGTAGCAAACAGG
ASV575	3	Different	Delta	0.447049	-1.95043	-2.39747	0.00160058	Bacteria	Firmicutes	Clostridia	Lachnospirales	Lachnospiraceae	NA	NA	NA	TACGTAGGGGGCAAGCGTTATCCGGATTTACTGGGTGTAAAGGGAGCGTAGACGGTTGTGCAAGTCTGAAGTGAAAGCCCGCGGCTCAACTGCGGAACGGCTTTGGAAACTGTGTAACTGGAGTGCTGGAGAGGTAAGCGGAATTCCTGGTGTAGCGGTGAAATGCGTAGAGATCAGGAGGAACACCGGCGGCGAAGGCGGCTTACTGGACAGTAACTGACGTTGAGGCTCGAAAGCGTGGGGAGCAAACAGG
ASV577	3	Different	Delta	0.447049	-1.95043	-2.39747	0.000182988	Bacteria	Firmicutes	Clostridia	Lachnospirales	Lachnospiraceae	NA	NA	NA	TACGTAGGGGGCGAGCGTTATCCGGATTCACTGGGTGTAAAGGGAGCGTAGACGGCCAAGCAAGCCAGGGGTGAAAGCCCGGGGCCCAACCCCGGGACTGCCCTTGGAACTGCTTGGCTGGAGTGCGGGAGGGGCAGGCGGAATTCCTGGTGTAGCGGTGAAATGCGTAGATATCAGGAGGAACACCGGCGGCGAAGGCGGCCTGCTGGACCGCTACTGACGTTGAGGCTCGAAAGCGTGGGGAGCGAACAGG
ASV588	3	Different	Delta	0.447049	-1.95043	-2.39747	0.0034747	Bacteria	Firmicutes	Clostridia	Lachnospirales	Lachnospiraceae	Roseburia	NA	NA	TACGTATGGAGCAAGCGTTATCCGGATTTACTGGGTGTAAAGGGAGCGCAGGCGGTCTGGCAAGTCTGATGTGAAAGGCCGGGGCTCAACCCCGGGACTGCATTGGAAACTGTCAGACTGGAGTGTCGGAGAGGTAAGCGGAATTCCTAGTGTAGCGGTGAAATGCGTAGATATTAGGAGGAACACCAGTGGCGAAGGCGGCTTACTGGACGATGACTGACGCTGAGGCTCGAAAGCGTGGGGAGCAAACAGG
ASV604	3	Different	Delta	0.447049	-1.95043	-2.39747	0.00337396	Bacteria	Firmicutes	Clostridia	Oscillospirales	Ruminococcaceae	Incertae Sedis	NA	NA	TACGTAGGGAGCAAGCGTTGTCCGGATTTACTGGGTGTAAAGGGTGCGTAGGCGGCTTTGCAAGTCAGAAGTGAAATCCATGGGCTTAACCCATGAACTGCTTTTGAAACTGCAGAGCTTGAGTGGAGTAGAGGTAGGCGGAATTCCCGGTGTAGCGGTGAAATGCGTAGAGATCGGGAGGAACACCAGTGGCGAAGGCGGCCTACTGGGCTCTAACTGACGCTGAGGCACGAAAGCGTGGGTAGCAAACAGG
ASV605	3	Different	Delta	0.447049	-1.95043	-2.39747	0.00029	Bacteria	Firmicutes	Clostridia	Oscillospirales	Oscillospiraceae	Colidextribacter	NA	NA	TACGTAGGTGGCAAGCGTTATCCGGATTTACTGGGTGTAAAGGGCGTGTAGGCGGGAAAGCAAGTCAGATGTGAAAACCATGGGCTCAACCTGTGGCCTGCATTTGAAACTGTTTTTCTTGAGTACTGGAGAGGCAGACGGAATTCCTCGTGTAGCGGTGAAATGCGTAGATATGAGGAGGAACACCAGTGGCGAAGGCGGTCTGCTGGACAGCAACTGACGCTGAGGCGCGAAAGCGTGGGGAGCAAACAGG
ASV236	3	Different	WA1	0.224433	-1.7981	-2.02253	0.0121328	Bacteria	Firmicutes	Clostridia	Lachnospirales	Lachnospiraceae	Lachnospiraceae NK4A136 group	NA	NA	TACGTAGGGGGCAAGCGTTATCCGGATTTACTGGGTGTAAAGGGAGCGTAGACGGTGCGCCAAGTCTGGAGTGAAATGCCGCAGCTTAACTGCGGAACTGCTTTGGAAACTGGCGAACTGGAGTGCGGGAGGGGTAAGCGGAATTCCTAGTGTAGCGGTGAAATGCGTAGATATTAGGAGGAACACCGGTGGCGAAGGCGGCTTACTGGACCGTAACTGACGTTGAGGCTCGAAAGCGTGGGGAGCAAACAGG
ASV343	3	Different	WA1	0.224433	-1.7981	-2.02253	0.0020406	Bacteria	Firmicutes	Bacilli	Lactobacillales	Lactobacillaceae	Lactobacillus	reuteri	reuteri	TACGTAGGTGGCAAGCGTTATCCGGATTTATTGGGCGTAAAGCGAGCGCAGGCGGTCGCTTAGGTCTGATGTGAAAGCCTTCGGCTTAACCGAAGAAGTGCATCGGAAACCGGGCGACTTGAGTGCAGAAGAGGACAGTGGAACTCCATGTGTAGCGGTGGAATGCGTAGATATATGGAAGAACACCAGTGGCGAAGGCGGCTGTCTGGTCTGCAACTGACGCTGAGGCTCGAAAGCATGGGTAGCGAACAGG
ASV347	3	Different	WA1	0.224433	-1.7981	-2.02253	0.00190355	Bacteria	Firmicutes	Bacilli	Lactobacillales	Lactobacillaceae	Lactobacillus	NA	NA	TACGTAGGTGGCAAGCGTTATCCGGATTTATTGGGCGTAAAGCGAGCGCAGGCGGTTGCTTAGGTCTGATGTGAAAGCCTTCGGCTTAACCGAAGAAGTGCATCGGAAACCGGGCGACTTGAGTTCAGAAGAGGACAGTGGAACTCCATGTGTAGCGGTGGAATGCGTAGATATATGGAAGAACACCAGTGGCGAAGGCGGCTGTCTGGTCTGCAACTGACGCTGAGGCTCGAAAGCATGGGTAGCGAACAGG
ASV352	3	Different	WA1	0.224433	-1.7981	-2.02253	0.0549886	Bacteria	Firmicutes	Clostridia	Lachnospirales	Lachnospiraceae	NA	NA	NA	TACGTAGGGGGCAAGCGTTATCCGGATTCACTGGGTGTAAAGGGAGCGTAGACGGCCAGGCAAGCCTGGAGTGAAAGCCCGGGGCCCAACCCCGGGACTGCTCTGGGAACTGTCCGGCTGGAGTGCGGGAGGGGCAGGCGGAATTCCTGGTGTAGCGGTGAAATGCGTAGATATCAGGAGGAACACCGGCGGCGAAGGCGGCCTGCTGGACCGCGACTGACGTTGAGGCTCGAAAGCGTGGGGAGCGAACAGG
ASV387	3	Different	WA1	0.224433	-1.7981	-2.02253	0.000823727	Bacteria	Firmicutes	Clostridia	Lachnospirales	Lachnospiraceae	Lachnoclostridium	NA	NA	TACGTAGGGGGCAAGCGTTATCCGGATTTACTGGGTGTAAAGGGAGCGTAGACGGCTGTGCAAGTCTGAAGTGAAAGCCCAGGGCTCAACCCTGGGACTGCTTTGGAAACTGTGGAGCTAGAGTGCTGGAGAGGTAAGTGGAATTCCTAGTGTAGCGGTGAAATGCGTAGATATTAGGAGGAACACCAGTGGCGAAGGCGGCTTACTGGACAGTAACTGACGTTGAGGCTCGAAAGCGTGGGGAGCAAACAGG
ASV388	3	Different	WA1	0.224433	-1.7981	-2.02253	0.0549886	Bacteria	Firmicutes	Clostridia	Lachnospirales	Lachnospiraceae	Lachnospiraceae UCG-001	NA	NA	TACGTATGGTGCAAGCGTTATCCGGATTTACTGGGTGTAAAGGGAGCGCAGGCGGCGCGGCAAGTCAGATGTGAAAGCCCGGGGCTCAACCCCGGGACTGCATTTGAAACTGCCGGGCTAGAGTGTCGGAGAGGCAAGTGGAATTCCTAGTGTAGCGGTGAAATGCGTAGATATTAGGAGGAACACCAGTGGCGAAGGCGGCTTGCTGGACGATCACTGACGCTGAGGCTCGAAAGCGTGGGGAGCAAACAGG
ASV408	3	Different	WA1	0.224433	-1.7981	-2.02253	0.00853419	Bacteria	Firmicutes	Clostridia	Clostridia UCG-014	NA	NA	NA	NA	TACGTAGGGAGCGAGCGTTATCCGGAATTATTGGGTGTAAAGGGTGCGTAGACGGGAAAGCAAGTTAGTTGTGAAATCCCTCGGCTTAACTGAGGAACTGCAACTAAAACTACTTTTCTTGAGTGCAGGAGAGGTAAGTGGAATTCCTAGTGTAGCGGTGAAATGCGTAGATATTAGGAGGAACACCAGTGGCGAAGGCGACTTACTGGACTGTAACTGACGTTGAGGCACGAAAGTGTGGGGAGCAAACAGG
ASV417	3	Different	WA1	0.224433	-1.7981	-2.02253	0.000406738	Bacteria	Firmicutes	Clostridia	Lachnospirales	Lachnospiraceae	NA	NA	NA	TACGTAGGGGGCGAGCGTTATCCGGATTTACTGGGTGTAAAGGGAGCGTAGACGGCTGGTCAAGTCTGAAGTGAAAGCCCGGGGCTTAACCCCGGAACGGCTTTGGAAACTGAGCAGCTAGAGTGCTGGAGAGGTAAGCGGAATTCCTAGTGTAGCGGTGAAATGCGTAGATATTAGGAGGAACACCAGTGGCGAAGGCGGCTTACTGGACAGTAACTGACGTTGAGGCTCGAAAGCGTGGGGAGCAAACAGG
ASV419	3	Different	WA1	0.224433	-1.7981	-2.02253	0.00171193	Bacteria	Firmicutes	Clostridia	Lachnospirales	Lachnospiraceae	NA	NA	NA	TACGTAGGGGGCAAGCGTTATCCGGATTTACTGGGTGTAAAGGGAGCGTAGACGGCTGTACAAGTCTGAAGTGAAAGCCCGTGGCTCAACCGCGGAACTGCTTTGGAAACTGTAAAGCTGGAGTACTGGAGAGGCAGGCGGAATTCCTAGTGTAGCGGTGAAATGCGTAGATATTAGGAGGAACACCAGTGGCGAAGGCGGCCTGCTGGACAGAAACTGACGTTGAGGCTCGAAAGCGTGGGGAGCAAACAGG
ASV424	3	Different	WA1	0.224433	-1.7981	-2.02253	0.00240736	Bacteria	Firmicutes	Clostridia	Lachnospirales	Lachnospiraceae	NA	NA	NA	TACGTAGGGGGCAAGCGTTATCCGGATTTACTGGGTGTAAAGGGAGCGTAGACGGTGAGGCAAGTCTGAAGTGAAAGCCCGGGGCTTAACCGCGGGACTGCTTTGGAAACTGTCTGACTGGAGTGCTGGAGAGGTAAGTGGAATTCCTAGTGTAGCGGTGAAATGCGTAGATATTAGGAGGAACACCAGTGGCGAAGGCGGCTTACTGGACAGTAACTGACGTTGAGGCTCGAAAGCGTGGGGAGCAAACAGG
ASV440	3	Different	WA1	0.224433	-1.7981	-2.02253	0.000532371	Bacteria	Firmicutes	Clostridia	Lachnospirales	Lachnospiraceae	Tuzzerella	NA	NA	TACGTAGGGGGCAAGCGTTATCCGGAATTACTGGGTGTAAAGGGTGAGTAGGCGGCATGGTAAGCCAGATGTGAAAGCCTTGGGCTTAACCCGAGGATTGCATTTGGAACTATCAAGCTAGAGTACAGGAGAGGAAAGCGGAATTCCTAGTGTAGCGGTGAAATGCGTAGATATTAGGAAGAACACCAGTGGCGAAGGCGGCTTTCTGGACTGAAACTGACGCTGAGGCACGAAAGCGTGGGGAGCGAACAGG
ASV458	3	Different	WA1	0.224433	-1.7981	-2.02253	0.00246748	Bacteria	Firmicutes	Clostridia	Lachnospirales	Lachnospiraceae	Lachnoclostridium	NA	NA	TACGTAGGGGGCAAGCGTTATCCGGATTTACTGGGTGTAAAGGGAGCGTAGACGGCCATTCAAGCCAGATGTGAAAGCCCGGGGCTCAACTCCGGGACTGCATTTGGAACTGTGCGGCTAGAGTGTCGGAGAGGCAGGCGGAATTCCTAGTGTAGCGGTGAAATGCGTAGATATTAGGAGGAACACCAGTGGCGAAGGCGGCCTGCTGGACGATGACTGACGTTGAGGCTCGAAAGCGTGGGGAGCAAACAGG
ASV465	3	Different	WA1	0.224433	-1.7981	-2.02253	0.000423005	Bacteria	Firmicutes	Clostridia	Oscillospirales	Ruminococcaceae	Harryflintia	NA	NA	TACGTAGGTGGCGAGCGTTGTCCGGAATTACTGGGTGTAAAGGGAGCGTAGGCGGGAGTGCAAGTTGAATGTATAAACTATCGGCTCAACTGATAGAAGCGTTCAAAACTGCACTTCTTGAGTGAAGTAGAGGCAGGCGGAATTCCTAGTGTAGCGGTGAAATGCGTAGATATTAGGAGGAACACCAGTGGCGAAGGCGGCCTGCTGGGCTTTAACTGACGCTGAGGCTCGAAAGCGTGGGTAGCAAACAGG
ASV470	3	Different	WA1	0.224433	-1.7981	-2.02253	0.0219305	Bacteria	Firmicutes	Clostridia	Peptostreptococcales-Tissierellales	Anaerovoracaceae	Family XIII AD3011 group	NA	NA	TACGTAGGGGGCAAGCGTTATCCGGAATTATTGGGCGTAAAGAGTGCGTAGGTGGTTACTTAAGCGCGGGGTTTAAGGCAATGGCTCAACCATTGTTCGCCCTGCGAACTGGGTTACTTGAGTGCAGGAGAGGAAAGCGGAATTCCTAGTGTAGCGGTGAAATGCGTAGATATTAGGAGGAACACCAGTGGCGAAGGCGGCTTTCTGGACTGTTACTGACACTGAGGCACGAAAGTGTGGGGAGCAAACAGG
ASV477	3	Different	WA1	0.224433	-1.7981	-2.02253	0.0549886	Bacteria	Firmicutes	Clostridia	Oscillospirales	Ruminococcaceae	NA	NA	NA	TACGTAGGGAGCAAGCGTTGTCCGGATTTACTGGGTGTAAAGGGTGCGTAGGCGGGAACACAAGTCAGGCGTGAAATACCGGGGCTCAACTCCGGGGCTGCGCTTGAAACTGTGTTTCTTGAGTGAAGTAGAGGCAGGCGGAATTCCTAGTGTAGCGGTGGAATGCGTAGATATTAGGAGGAACACCAGTGGCGAAGGCGGCCTGCTGGGCTTTAACTGACGCTGATGCACGAAAGCATGGGGAGCAAACAGG
ASV489	3	Different	WA1	0.224433	-1.7981	-2.02253	0.00240653	Bacteria	Firmicutes	Clostridia	Oscillospirales	Oscillospiraceae	Colidextribacter	NA	NA	TACGTAGGTGGCAAGCGTTATCCGGATTTACTGGGTGTAAAGGGCGTGTAGGCGGGACTGCAAGTCAGATGTGAAAACCATGGGCTCAACCTGTGGCCTGCATTTGAAACTGTAGTTCTTGAGTACTGGAGAGGCAGACGGAATTCCTAGTGTAGCGGTGAAATGCGTAGATATTAGGAGGAACACCAGTGGCGAAGGCGGTCTGCTGGACAGCAACTGACGCTGAGGCGCGAAAGCGTGGGGAGCAAACAGG
ASV490	3	Different	WA1	0.224433	-1.7981	-2.02253	0.0549886	Bacteria	Firmicutes	Clostridia	Oscillospirales	Oscillospiraceae	Oscillibacter	NA	NA	TACGTAGGTGGCAAGCGTTGTCCGGATTTACTGGGTGTAAAGGGCGTGCAGCCGGGCTGACAAGTCAGATGTGAAATCCCGCGGCTCAACCGCGGAACTGCATTTGAAACTGTTAGTCTTGAGTACCGGAGAGGTCATCGGAATTCCTTGTGTAGCGGTGAAATGCGTAGATATAAGGAAGAACACCAGTGGCGAAGGCGGATGACTGGACGGCAACTGACGGTGAGGCGCGAAAGCGTGGGGAGCAAACAGG
ASV502	3	Different	WA1	0.224433	-1.7981	-2.02253	0.000608701	Bacteria	Firmicutes	Clostridia	Lachnospirales	Lachnospiraceae	NA	NA	NA	TACGTAGGGGGCAAGCGTTATCCGGATTTACTGGGTGTAAAGGGAGCGTAGACGGCTGCGCAAGTCAGAAGTGAAAGCCCGGGGCTCAACCGCGGGACTGCTTTTGAAACTGTGTAGCTAGAGTGCAGGAGAGGTAAGTGGAATTCCTAGTGTAGCGGTGAAATGCGTAGATATTAGGAGGAACACCGGTGGCGAAGGCGGCTTACTGGACTGTAACTGACGTTGAGGCTCGAAAGCGTGGGGAGCAAACAGG
ASV507	3	Different	WA1	0.224433	-1.7981	-2.02253	0.00187381	Bacteria	Firmicutes	Bacilli	RF39	NA	NA	NA	NA	TACGTAGGGGGCGAGCGTTATCCGGATTTATTGGGCGTAAAGAGTTCGTAGGCGGTTTGTTAAGTCTAAAATTCAAGCCCGAGGCTTAACCTCGGTTCGTTTTAGAAACTGGCAAACTTGAGTGTGGTAGAGGCAAGTGGAATTTCTAGTGTAGCGGTTAAATGCGTAGATATTAGAAGGAACACCAGTGGCGAAGGCGGCTTGCTGGGCCATTACTGACGCTGAGGAACGAAAGCGTGGGGAGCAAATAGG
ASV513	3	Different	WA1	0.224433	-1.7981	-2.02253	0.000406738	Bacteria	Firmicutes	Clostridia	Oscillospirales	Ruminococcaceae	NA	NA	NA	TACGTAGGGAGCAAGCGTTGTCCGGAATTACTGGGTGTAAAGGGAGCGTAGGCGGGATAGTAAGTTGATTGTTAAAACTATCGGCTCAACTGGTAGATGCGATCAAAACTGCAATTCTTGAGTGAAGTAGAGGCAGGCGGAATTCCTAGTGTAGCGGTGAAATGCGTAGATATTAGGAGGAACACCAGTGGCGAAGGCGGCCTGCTGGGCTTTAACTGACGCTGAGGCTCGAAAGTGTGGGTAGCAAACAGG
ASV515	3	Different	WA1	0.224433	-1.7981	-2.02253	0.00420679	Bacteria	Firmicutes	Clostridia	Peptostreptococcales-Tissierellales	Anaerovoracaceae	Family XIII AD3011 group	NA	NA	TACGTAGGGGGCAAGCGTTATCCGGAATTATTGGGCGTAAAGAGTGCGTAGGTGGTTACCTAAGCAGGGGGTGAAAGGCAATGGCTCAACCATTGTTAGCCCTCTGAACTGGGTTACTTGAGTGCAGGAGAGGAAAGCGGAATTCCTAGTGTAGCGGTGAAATGCGTAGATATTAGGAGGAACACCAGTGGCGAAGGCGGCTTTCTGGACTGAAACTGACACTGAGGCACGAAAGTGTGGGGAGCAAACAGG
ASV520	3	Different	WA1	0.224433	-1.7981	-2.02253	0.000406738	Bacteria	Firmicutes	Clostridia	Lachnospirales	Lachnospiraceae	NA	NA	NA	TACGTATGGTGCAAGCGTTATCCGGATTTACTGGGTGTAAAGGGAGCGTAGACGGCTGTGCAAGTCTGAAGTGAAAGGCCGGGGCCCAACCCCGGGAGTGCTTTGGAAACTGTGCGGCTAGAGTGTCGGAGAGGCAAGTGGAATTCCCAGTGTAGCGGTGAAATGCGTAGATATTGGGAGGAACACCAGTGGCGAAGGCGTCTTGCTGGACGATGACTGACGTTGAGGCTCGAAAGCGTGGGGAGCAAACAGG
ASV525	3	Different	WA1	0.224433	-1.7981	-2.02253	0.0549886	Bacteria	Firmicutes	Clostridia	Oscillospirales	Oscillospiraceae	NA	NA	NA	TACGTAGGTGGCAAGCGTTGTCCGGATTTACTGGGTGTAAAGGGCGTGTAGCCGGGCTGACAAGTCAGATGTGAAATCCCGTGGCTCAACCACGGAACTGCATTTGAAACTGTCGGTCTTGAGTATCGGAGAGGCAGGCGGAATTCCTAGTGTAGCGGTGAAATGCGTAGATATTAGGAGGAACACCAGTGGCGAAGGCGGCCTGCTGGACGACAACTGACGGTGAGGCGCGAAAGCGTGGGGAGCAAACAGG
ASV526	3	Different	WA1	0.224433	-1.7981	-2.02253	0.000773855	Bacteria	Firmicutes	Clostridia	Lachnospirales	Lachnospiraceae	Roseburia	NA	NA	TACGTATGGAGCAAGCGTTATCCGGATTTACTGGGTGTAAAGGGAGCGCAGGCGGTCTGGCAAGTCTGATGTGAAAGGCCGGGGCTCAACTCCGGGACTGCATTGGAAACTGTCAGACTGGAGTGTCGGAGAGGTAAGCGGAATTCCTAGTGTAGCGGTGAAATGCGTAGATATTAGGAGGAACACCAGTGGCGAAGGCGGCTTACTGGACGATGACTGACGCTGAGGCTCGAAAGCGTGGGGAGCAAACAGG
ASV529	3	Different	WA1	0.224433	-1.7981	-2.02253	0.000769692	Bacteria	Firmicutes	Clostridia	Clostridia UCG-014	NA	NA	NA	NA	TACGTAGGGAGCGAGCGTTATCCGGATTTATTGGGTGTAAAGGGTGCGTAGACGGGGAATTAAGTTAGTTGTGAAATCCCAAGGCTCAACTTTGGAACTGCAACTAAAACTAATTTTCTTGAGTACTGGAGAGGAAAGTGGAATTCCTAGTGTAGCGGTGAAATGCGTAGATATTAGGAGGAACACCAGTGGCGAAGGCGACTTTCTGGACAGAAACTGACGTTGAGGCACGAAAGTGTGGGGAGCAAACAGG
ASV539	3	Different	WA1	0.224433	-1.7981	-2.02253	0.000532371	Bacteria	Actinobacteriota	Coriobacteriia	Coriobacteriales	Eggerthellaceae	Enterorhabdus	NA	NA	TACGTAGGGGGCAAGCGTTATCCGGATTCATTGGGCGTAAAGCGCGCGCAGGCGGGCTGTTAAGCGGGACCTCTAATCCCAGGGCTCAACCTTGGGCCGGGTCCCGAACTGGCAGCCTCGGGTTCGGTAGGGGTAGACGGAATTCCCGGTGTAGCGGTGGAATGCGCAGATATCGGGAAGAACACCGATGGCGAAGGCAGTCTACTGGGCCGCAACCGACGCTGAGGCGCGAAAGCTAGGGGAGCGAACAGG
ASV542	3	Different	WA1	0.224433	-1.7981	-2.02253	0.000324717	Bacteria	Firmicutes	Bacilli	Erysipelotrichales	Erysipelatoclostridiaceae	NA	NA	NA	TACGTAGGTGGCGAGCGTTATCCGGAATTATTGGGCGTAAAGAGGGAGCAGGCGGCAGCTAAGGTCTGCGGTGAAAGCCCGAAGCTAAACTTCGGTAAGCCGTGGAAACCGAGCAGCTAGAGTGCAGTAGAGGATCGTGGAATTCCATGTGTAGCGGTGAAATGCGTAGATATATGGAGGAACACCAGTGGCGAAGGCGACGATCTGGGCTGCAACTGACGCTCAGTCCCGAAAGCGTGGGGAGCAAATAGG
ASV545	3	Different	WA1	0.224433	-1.7981	-2.02253	0.0549886	Bacteria	Firmicutes	Clostridia	Clostridia vadinBB60 group	NA	NA	NA	NA	TACGTAGGGGGCGAGCGTTGTCCGGAATGACTGGGCGTAAAGGGAGTGTAGGCGGCTGTGCAAGTTAGATGTGAAATCCCATGGCTTAACCATGGAACTGCATCTAAAACTGCATAGCTGGAGTGCAGGAGAGGTGAGTGGAATTCCTAGTGTAGCGGTGGAATGCGTAGATATTAGGAGGAACACCAGAGGCGAAGGCGACTCACTGGACTGTAACTGACGCTGAGGCTCGAAAGCGTGGGGAGCAAACAGG
ASV566	3	Different	WA1	0.224433	-1.7981	-2.02253	0.0549886	Bacteria	Firmicutes	Bacilli	Lactobacillales	Enterococcaceae	Enterococcus	NA	casseliflavus/faecium/flavescens/gallinarum/saccharolyticus/thailandicus	TACGTAGGTGGCAAGCGTTGTCCGGATTTATTGGGCGTAAAGCGAGCGCAGGCGGTTTCTTAAGTCTGATGTGAAAGCCCCCGGCTCAACCGGGGAGGGTCATTGGAAACTGGGAGACTTGAGTGCAGAAGAGGAGAGTGGAATTCCATGTGTAGCGGTGAAATGCGTAGATATATGGAGGAACACCAGTGGCGAAGGCGGCTCTCTGGTCTGTAACTGACGCTGAGGCTCGAAAGCGTGGGGAGCGAACAGG
ASV569	3	Different	WA1	0.224433	-1.7981	-2.02253	0.0549886	Bacteria	Firmicutes	Clostridia	Oscillospirales	Oscillospiraceae	Intestinimonas	NA	NA	TACGTAGGTGGCGAGCGTTATCCGGATTTACTGGGTGTAAAGGGCGTGTAGGCGGGATTGCAAGTCAGATGTGAAAACTATGGGCTCAACCCATAGCCTGCATTTGAAACTGTAGTTCTTGAGTGCTGGAGAGGCAATCGGAATTCCGTGTGTAGCGGTGAAATGCGTAGATATACGGAGGAACACCAGTGGCGAAGGCGGATTGCTGGACAGTAACTGACGCTGAGGCGCGAAAGCGTGGGGAGCAAACAGG
ASV572	3	Different	WA1	0.224433	-1.7981	-2.02253	0.00143358	Bacteria	Firmicutes	Clostridia	Oscillospirales	Ruminococcaceae	Harryflintia	NA	NA	TACGTAGGTGGCGAGCGTTGTCCGGAATTACTGGGTGTAAAGGGAGCGTAGGCGGGATATTAAGTTGAATGTATAAACTACCGGCTTAACCGATAGAAGCGTTCAAAACTGATATTCTTGAGTGAAGTAGAGGCAGGCGGAATTCCTAGTGTAGCGGTGAAATGCGTAGATATTAGGAGGAACACCAGTGGCGAAGGCGGCCTGCTGGGCTTTAACTGACGCTGAGGCTCGAAAGCGTGGGTAGCAAACAGG
ASV575	3	Different	WA1	0.224433	-1.7981	-2.02253	0.0175716	Bacteria	Firmicutes	Clostridia	Lachnospirales	Lachnospiraceae	NA	NA	NA	TACGTAGGGGGCAAGCGTTATCCGGATTTACTGGGTGTAAAGGGAGCGTAGACGGTTGTGCAAGTCTGAAGTGAAAGCCCGCGGCTCAACTGCGGAACGGCTTTGGAAACTGTGTAACTGGAGTGCTGGAGAGGTAAGCGGAATTCCTGGTGTAGCGGTGAAATGCGTAGAGATCAGGAGGAACACCGGCGGCGAAGGCGGCTTACTGGACAGTAACTGACGTTGAGGCTCGAAAGCGTGGGGAGCAAACAGG
ASV577	3	Different	WA1	0.224433	-1.7981	-2.02253	0.00291117	Bacteria	Firmicutes	Clostridia	Lachnospirales	Lachnospiraceae	NA	NA	NA	TACGTAGGGGGCGAGCGTTATCCGGATTCACTGGGTGTAAAGGGAGCGTAGACGGCCAAGCAAGCCAGGGGTGAAAGCCCGGGGCCCAACCCCGGGACTGCCCTTGGAACTGCTTGGCTGGAGTGCGGGAGGGGCAGGCGGAATTCCTGGTGTAGCGGTGAAATGCGTAGATATCAGGAGGAACACCGGCGGCGAAGGCGGCCTGCTGGACCGCTACTGACGTTGAGGCTCGAAAGCGTGGGGAGCGAACAGG
ASV588	3	Different	WA1	0.224433	-1.7981	-2.02253	0.000406738	Bacteria	Firmicutes	Clostridia	Lachnospirales	Lachnospiraceae	Roseburia	NA	NA	TACGTATGGAGCAAGCGTTATCCGGATTTACTGGGTGTAAAGGGAGCGCAGGCGGTCTGGCAAGTCTGATGTGAAAGGCCGGGGCTCAACCCCGGGACTGCATTGGAAACTGTCAGACTGGAGTGTCGGAGAGGTAAGCGGAATTCCTAGTGTAGCGGTGAAATGCGTAGATATTAGGAGGAACACCAGTGGCGAAGGCGGCTTACTGGACGATGACTGACGCTGAGGCTCGAAAGCGTGGGGAGCAAACAGG
ASV604	3	Different	WA1	0.224433	-1.7981	-2.02253	0.0528263	Bacteria	Firmicutes	Clostridia	Oscillospirales	Ruminococcaceae	Incertae Sedis	NA	NA	TACGTAGGGAGCAAGCGTTGTCCGGATTTACTGGGTGTAAAGGGTGCGTAGGCGGCTTTGCAAGTCAGAAGTGAAATCCATGGGCTTAACCCATGAACTGCTTTTGAAACTGCAGAGCTTGAGTGGAGTAGAGGTAGGCGGAATTCCCGGTGTAGCGGTGAAATGCGTAGAGATCGGGAGGAACACCAGTGGCGAAGGCGGCCTACTGGGCTCTAACTGACGCTGAGGCACGAAAGCGTGGGTAGCAAACAGG
ASV605	3	Different	WA1	0.224433	-1.7981	-2.02253	0.00291117	Bacteria	Firmicutes	Clostridia	Oscillospirales	Oscillospiraceae	Colidextribacter	NA	NA	TACGTAGGTGGCAAGCGTTATCCGGATTTACTGGGTGTAAAGGGCGTGTAGGCGGGAAAGCAAGTCAGATGTGAAAACCATGGGCTCAACCTGTGGCCTGCATTTGAAACTGTTTTTCTTGAGTACTGGAGAGGCAGACGGAATTCCTCGTGTAGCGGTGAAATGCGTAGATATGAGGAGGAACACCAGTGGCGAAGGCGGTCTGCTGGACAGCAACTGACGCTGAGGCGCGAAAGCGTGGGGAGCAAACAGG
Abbreviations: not applicable (NA), USA-WA1/2020 (WA1), centered log ratio (CLR).
